# Supplementary material for: Antagonizing cis-regulatory elements of a conserved flowering gene mediate developmental robustness
Source: Proc Natl Acad Sci U S A. 2025 Feb 18;122(8):e2421990122. doi: 10.1073/pnas.2421990122 (PMC11874208; doi:10.1073/pnas.2421990122)
Supplement: Supplementary file 2 — Dataset S01 (XLSX) [file pnas.2421990122.sd01.xlsx]

## Sheet: Tomato_inflorescences
S1 Data. Arabidopsis and tomato phenotyping raw data. Tomato inflorescence architecture.
Genotype	Plant Number	Phenotype	Year	Figure
AN-Pro-1	1	an	2024	Fig 1D
AN-Pro-1	1	an	2024	Fig 1D
AN-Pro-1	1	an	2024	Fig 1D
AN-Pro-1	1	an	2024	Fig 1D
AN-Pro-1	1	an	2024	Fig 1D
AN-Pro-1	2	an	2024	Fig 1D
AN-Pro-1	2	an	2024	Fig 1D
AN-Pro-1	2	tmf	2024	Fig 1D
AN-Pro-1	2	an	2024	Fig 1D
AN-Pro-1	3	an	2024	Fig 1D
AN-Pro-1	3	an	2024	Fig 1D
AN-Pro-1	3	an	2024	Fig 1D
AN-Pro-1	3	an	2024	Fig 1D
AN-Pro-1	4	an	2024	Fig 1D
AN-Pro-1	4	an	2024	Fig 1D
AN-Pro-1	4	an	2024	Fig 1D
AN-Pro-1	4	an	2024	Fig 1D
AN-Pro-1	4	an	2024	Fig 1D
AN-Pro-1	5	an	2024	Fig 1D
AN-Pro-1	5	an	2024	Fig 1D
AN-Pro-1	5	an	2024	Fig 1D
AN-Pro-1	5	an	2024	Fig 1D
AN-Pro-1	5	an	2024	Fig 1D
AN-Pro-1	5	an	2024	Fig 1D
AN-Pro-1	6	an	2024	Fig 1D
AN-Pro-1	6	an	2024	Fig 1D
AN-Pro-1	6	an	2024	Fig 1D
AN-Pro-1	6	an	2024	Fig 1D
AN-Pro-1	6	an	2024	Fig 1D
AN-Pro-1	7	an	2024	Fig 1D
AN-Pro-1	7	an	2024	Fig 1D
AN-Pro-1	7	an	2024	Fig 1D
AN-Pro-1	7	an	2024	Fig 1D
AN-Pro-1	7	an	2024	Fig 1D
AN-Pro-1	8	an	2024	Fig 1D
AN-Pro-1	8	tmf	2024	Fig 1D
AN-Pro-1	8	an	2024	Fig 1D
AN-Pro-1	9	an	2024	Fig 1D
AN-Pro-1	9	tmf	2024	Fig 1D
AN-Pro-1	9	an	2024	Fig 1D
AN-Pro-1	10	tmf	2024	Fig 1D
AN-Pro-1	10	an	2024	Fig 1D
AN-Pro-1	10	an	2024	Fig 1D
AN-Pro-1	10	an	2024	Fig 1D
AN-Pro-1	11	an	2024	Fig 1D
AN-Pro-1	11	an	2024	Fig 1D
AN-Pro-1	11	an	2024	Fig 1D
AN-Pro-1	11	an	2024	Fig 1D
AN-Pro-1	11	an	2024	Fig 1D
AN-Pro-1	12	an	2024	Fig 1D
AN-Pro-1	12	an	2024	Fig 1D
AN-Pro-1	12	an	2024	Fig 1D
AN-Pro-1	12	an	2024	Fig 1D
AN-Pro-1	12	an	2024	Fig 1D
AN-Pro-1	13	an	2024	Fig 1D
AN-Pro-1	13	an	2024	Fig 1D
AN-Pro-1	13	an	2024	Fig 1D
AN-Pro-1	13	an	2024	Fig 1D
AN-Pro-1	14	an	2024	Fig 1D
AN-Pro-1	14	an	2024	Fig 1D
AN-Pro-1	14	an	2024	Fig 1D
AN-Pro-1	14	an	2024	Fig 1D
AN-Pro-1	14	an	2024	Fig 1D
AN-Pro-1	15	an	2024	Fig 1D
AN-Pro-1	15	an	2024	Fig 1D
AN-Pro-1	15	an	2024	Fig 1D
AN-Pro-1	15	an	2024	Fig 1D
AN-Pro-1	16	an	2024	Fig 1D
AN-Pro-1	16	an	2024	Fig 1D
AN-Pro-1	16	an	2024	Fig 1D
AN-Pro-1	16	an	2024	Fig 1D
AN-Pro-1	17	an	2024	Fig 1D
AN-Pro-1	17	an	2024	Fig 1D
AN-Pro-1	18	an	2024	Fig 1D
AN-Pro-1	18	an	2024	Fig 1D
AN-Pro-1	18	an	2024	Fig 1D
AN-Pro-1	18	an	2024	Fig 1D
AN-Pro-1	19	tmf	2024	Fig 1D
AN-Pro-1	19	an	2024	Fig 1D
AN-Pro-1	20	an	2024	Fig 1D
AN-Pro-1	20	an	2024	Fig 1D
AN-Pro-1	20	an	2024	Fig 1D
AN-Pro-1	21	an	2024	Fig 1D
AN-Pro-1	21	an	2024	Fig 1D
AN-Pro-1	21	an	2024	Fig 1D
AN-Pro-1	21	an	2024	Fig 1D
AN-Pro-1	22	an	2024	Fig 1D
AN-Pro-1	22	an	2024	Fig 1D
AN-Pro-1	22	an	2024	Fig 1D
AN-Pro-1	22	an	2024	Fig 1D
AN-Pro-2	1	an	2024	Fig 1D
AN-Pro-2	1	an	2024	Fig 1D
AN-Pro-2	1	an	2024	Fig 1D
AN-Pro-2	1	an	2024	Fig 1D
AN-Pro-2	1	an	2024	Fig 1D
AN-Pro-2	2	an	2024	Fig 1D
AN-Pro-2	2	an	2024	Fig 1D
AN-Pro-2	2	an	2024	Fig 1D
AN-Pro-2	2	an	2024	Fig 1D
AN-Pro-2	2	an	2024	Fig 1D
AN-Pro-2	3	an	2024	Fig 1D
AN-Pro-2	3	an	2024	Fig 1D
AN-Pro-2	3	an	2024	Fig 1D
AN-Pro-2	3	an	2024	Fig 1D
AN-Pro-2	3	an	2024	Fig 1D
AN-Pro-2	3	an	2024	Fig 1D
AN-Pro-2	4	an	2024	Fig 1D
AN-Pro-2	4	an	2024	Fig 1D
AN-Pro-2	4	an	2024	Fig 1D
AN-Pro-2	4	an	2024	Fig 1D
AN-Pro-2	4	an	2024	Fig 1D
AN-Pro-2	4	an	2024	Fig 1D
AN-Pro-2	5	an	2024	Fig 1D
AN-Pro-2	5	an	2024	Fig 1D
AN-Pro-2	5	an	2024	Fig 1D
AN-Pro-2	5	an	2024	Fig 1D
AN-Pro-2	5	an	2024	Fig 1D
AN-Pro-2	6	an	2024	Fig 1D
AN-Pro-2	6	an	2024	Fig 1D
AN-Pro-2	6	an	2024	Fig 1D
AN-Pro-2	6	an	2024	Fig 1D
AN-Pro-2	6	an	2024	Fig 1D
AN-Pro-2	8	an	2024	Fig 1D
AN-Pro-2	8	an	2024	Fig 1D
AN-Pro-2	8	an	2024	Fig 1D
AN-Pro-2	8	an	2024	Fig 1D
AN-Pro-2	8	an	2024	Fig 1D
AN-Pro-2	9	an	2024	Fig 1D
AN-Pro-2	9	an	2024	Fig 1D
AN-Pro-2	9	an	2024	Fig 1D
AN-Pro-2	9	an	2024	Fig 1D
AN-Pro-2	9	an	2024	Fig 1D
AN-Pro-2	10	an	2024	Fig 1D
AN-Pro-2	10	an	2024	Fig 1D
AN-Pro-2	10	an	2024	Fig 1D
AN-Pro-2	10	an	2024	Fig 1D
AN-Pro-2	10	an	2024	Fig 1D
AN-Pro-2	11	an	2024	Fig 1D
AN-Pro-2	11	an	2024	Fig 1D
AN-Pro-2	11	an	2024	Fig 1D
AN-Pro-2	11	an	2024	Fig 1D
AN-Pro-2	11	an	2024	Fig 1D
AN-Pro-2	12	an	2024	Fig 1D
AN-Pro-2	12	an	2024	Fig 1D
AN-Pro-2	12	an	2024	Fig 1D
AN-Pro-2	12	an	2024	Fig 1D
AN-Pro-2	12	an	2024	Fig 1D
AN-Pro-2	13	an	2024	Fig 1D
AN-Pro-2	13	an	2024	Fig 1D
AN-Pro-2	13	an	2024	Fig 1D
AN-Pro-2	13	an	2024	Fig 1D
AN-Pro-2	13	an	2024	Fig 1D
AN-Pro-2	14	an	2024	Fig 1D
AN-Pro-2	14	an	2024	Fig 1D
AN-Pro-2	14	an	2024	Fig 1D
AN-Pro-2	14	an	2024	Fig 1D
AN-Pro-2	14	an	2024	Fig 1D
AN-Pro-2	15	an	2024	Fig 1D
AN-Pro-2	15	an	2024	Fig 1D
AN-Pro-2	15	an	2024	Fig 1D
AN-Pro-2	15	an	2024	Fig 1D
AN-Pro-2	15	an	2024	Fig 1D
AN-Pro-2	16	an	2024	Fig 1D
AN-Pro-2	16	an	2024	Fig 1D
AN-Pro-2	16	an	2024	Fig 1D
AN-Pro-2	16	an	2024	Fig 1D
AN-Pro-2	16	an	2024	Fig 1D
AN-Pro-3	1	tmf	2024	Fig 2B, 3A, 3D
AN-Pro-3	1	normal	2024	Fig 2B, 3A, 3D
AN-Pro-3	1	tmf	2024	Fig 2B, 3A, 3D
AN-Pro-3	1	normal	2024	Fig 2B, 3A, 3D
AN-Pro-3	1	normal	2024	Fig 2B, 3A, 3D
AN-Pro-3	1	normal	2024	Fig 2B, 3A, 3D
AN-Pro-3	1	normal	2024	Fig 2B, 3A, 3D
AN-Pro-3	1	normal	2024	Fig 2B, 3A, 3D
AN-Pro-3	1	normal	2024	Fig 2B, 3A, 3D
AN-Pro-3	1	normal	2024	Fig 2B, 3A, 3D
AN-Pro-3	1	tmf	2024	Fig 2B, 3A, 3D
AN-Pro-3	1	tmf	2024	Fig 2B, 3A, 3D
AN-Pro-3	2	tmf	2024	Fig 2B, 3A, 3D
AN-Pro-3	2	normal	2024	Fig 2B, 3A, 3D
AN-Pro-3	2	tmf	2024	Fig 2B, 3A, 3D
AN-Pro-3	2	normal	2024	Fig 2B, 3A, 3D
AN-Pro-3	2	normal	2024	Fig 2B, 3A, 3D
AN-Pro-3	2	normal	2024	Fig 2B, 3A, 3D
AN-Pro-3	2	normal	2024	Fig 2B, 3A, 3D
AN-Pro-3	2	normal	2024	Fig 2B, 3A, 3D
AN-Pro-3	2	normal	2024	Fig 2B, 3A, 3D
AN-Pro-3	2	normal	2024	Fig 2B, 3A, 3D
AN-Pro-3	2	tmf	2024	Fig 2B, 3A, 3D
AN-Pro-3	2	tmf	2024	Fig 2B, 3A, 3D
AN-Pro-3	2	tmf	2024	Fig 2B, 3A, 3D
AN-Pro-3	2	tmf	2024	Fig 2B, 3A, 3D
AN-Pro-3	2	tmf	2024	Fig 2B, 3A, 3D
AN-Pro-3	3	tmf	2024	Fig 2B, 3A, 3D
AN-Pro-3	3	tmf	2024	Fig 2B, 3A, 3D
AN-Pro-3	3	normal	2024	Fig 2B, 3A, 3D
AN-Pro-3	3	normal	2024	Fig 2B, 3A, 3D
AN-Pro-3	3	normal	2024	Fig 2B, 3A, 3D
AN-Pro-3	3	normal	2024	Fig 2B, 3A, 3D
AN-Pro-3	3	normal	2024	Fig 2B, 3A, 3D
AN-Pro-3	3	normal	2024	Fig 2B, 3A, 3D
AN-Pro-3	3	normal	2024	Fig 2B, 3A, 3D
AN-Pro-3	4	tmf	2024	Fig 2B, 3A, 3D
AN-Pro-3	4	normal	2024	Fig 2B, 3A, 3D
AN-Pro-3	4	tmf	2024	Fig 2B, 3A, 3D
AN-Pro-3	4	normal	2024	Fig 2B, 3A, 3D
AN-Pro-3	4	normal	2024	Fig 2B, 3A, 3D
AN-Pro-3	4	normal	2024	Fig 2B, 3A, 3D
AN-Pro-3	4	normal	2024	Fig 2B, 3A, 3D
AN-Pro-3	4	normal	2024	Fig 2B, 3A, 3D
AN-Pro-3	4	normal	2024	Fig 2B, 3A, 3D
AN-Pro-3	4	normal	2024	Fig 2B, 3A, 3D
AN-Pro-3	4	normal	2024	Fig 2B, 3A, 3D
AN-Pro-3	4	tmf	2024	Fig 2B, 3A, 3D
AN-Pro-3	4	tmf	2024	Fig 2B, 3A, 3D
AN-Pro-3	4	tmf	2024	Fig 2B, 3A, 3D
AN-Pro-3	4	tmf	2024	Fig 2B, 3A, 3D
AN-Pro-3	4	tmf	2024	Fig 2B, 3A, 3D
AN-Pro-3	4	tmf	2024	Fig 2B, 3A, 3D
AN-Pro-3	6	tmf	2024	Fig 2B, 3A, 3D
AN-Pro-3	6	normal	2024	Fig 2B, 3A, 3D
AN-Pro-3	6	normal	2024	Fig 2B, 3A, 3D
AN-Pro-3	6	normal	2024	Fig 2B, 3A, 3D
AN-Pro-3	6	normal	2024	Fig 2B, 3A, 3D
AN-Pro-3	6	normal	2024	Fig 2B, 3A, 3D
AN-Pro-3	6	normal	2024	Fig 2B, 3A, 3D
AN-Pro-3	6	normal	2024	Fig 2B, 3A, 3D
AN-Pro-3	6	normal	2024	Fig 2B, 3A, 3D
AN-Pro-3	6	normal	2024	Fig 2B, 3A, 3D
AN-Pro-3	6	normal	2024	Fig 2B, 3A, 3D
AN-Pro-3	6	normal	2024	Fig 2B, 3A, 3D
AN-Pro-3	6	tmf	2024	Fig 2B, 3A, 3D
AN-Pro-3	6	tmf	2024	Fig 2B, 3A, 3D
AN-Pro-3	7	normal	2024	Fig 2B, 3A, 3D
AN-Pro-3	7	tmf	2024	Fig 2B, 3A, 3D
AN-Pro-3	7	normal	2024	Fig 2B, 3A, 3D
AN-Pro-3	7	normal	2024	Fig 2B, 3A, 3D
AN-Pro-3	7	normal	2024	Fig 2B, 3A, 3D
AN-Pro-3	7	normal	2024	Fig 2B, 3A, 3D
AN-Pro-3	7	normal	2024	Fig 2B, 3A, 3D
AN-Pro-3	7	normal	2024	Fig 2B, 3A, 3D
AN-Pro-3	7	tmf	2024	Fig 2B, 3A, 3D
AN-Pro-3	7	tmf	2024	Fig 2B, 3A, 3D
AN-Pro-3	7	tmf	2024	Fig 2B, 3A, 3D
AN-Pro-3	7	tmf	2024	Fig 2B, 3A, 3D
AN-Pro-3	7	tmf	2024	Fig 2B, 3A, 3D
AN-Pro-3	7	tmf	2024	Fig 2B, 3A, 3D
AN-Pro-3	7	tmf	2024	Fig 2B, 3A, 3D
AN-Pro-3	7	tmf	2024	Fig 2B, 3A, 3D
AN-Pro-3	7	tmf	2024	Fig 2B, 3A, 3D
AN-Pro-3	8	tmf	2024	Fig 2B, 3A, 3D
AN-Pro-3	8	normal	2024	Fig 2B, 3A, 3D
AN-Pro-3	8	normal	2024	Fig 2B, 3A, 3D
AN-Pro-3	8	tmf	2024	Fig 2B, 3A, 3D
AN-Pro-3	8	tmf	2024	Fig 2B, 3A, 3D
AN-Pro-3	8	normal	2024	Fig 2B, 3A, 3D
AN-Pro-3	8	normal	2024	Fig 2B, 3A, 3D
AN-Pro-3	8	normal	2024	Fig 2B, 3A, 3D
AN-Pro-3	8	normal	2024	Fig 2B, 3A, 3D
AN-Pro-3	8	normal	2024	Fig 2B, 3A, 3D
AN-Pro-3	8	normal	2024	Fig 2B, 3A, 3D
AN-Pro-3	8	normal	2024	Fig 2B, 3A, 3D
AN-Pro-3	8	normal	2024	Fig 2B, 3A, 3D
AN-Pro-3	8	normal	2024	Fig 2B, 3A, 3D
AN-Pro-3	8	normal	2024	Fig 2B, 3A, 3D
AN-Pro-3	8	normal	2024	Fig 2B, 3A, 3D
AN-Pro-3	8	normal	2024	Fig 2B, 3A, 3D
AN-Pro-3	8	normal	2024	Fig 2B, 3A, 3D
AN-Pro-3	9	tmf	2024	Fig 2B, 3A, 3D
AN-Pro-3	9	normal	2024	Fig 2B, 3A, 3D
AN-Pro-3	9	normal	2024	Fig 2B, 3A, 3D
AN-Pro-3	9	normal	2024	Fig 2B, 3A, 3D
AN-Pro-3	9	normal	2024	Fig 2B, 3A, 3D
AN-Pro-3	9	normal	2024	Fig 2B, 3A, 3D
AN-Pro-3	9	normal	2024	Fig 2B, 3A, 3D
AN-Pro-3	9	normal	2024	Fig 2B, 3A, 3D
AN-Pro-3	9	tmf	2024	Fig 2B, 3A, 3D
AN-Pro-3	9	tmf	2024	Fig 2B, 3A, 3D
AN-Pro-3	9	tmf	2024	Fig 2B, 3A, 3D
AN-Pro-3	10	tmf	2024	Fig 2B, 3A, 3D
AN-Pro-3	10	normal	2024	Fig 2B, 3A, 3D
AN-Pro-3	10	tmf	2024	Fig 2B, 3A, 3D
AN-Pro-3	10	normal	2024	Fig 2B, 3A, 3D
AN-Pro-3	10	normal	2024	Fig 2B, 3A, 3D
AN-Pro-3	10	normal	2024	Fig 2B, 3A, 3D
AN-Pro-3	10	normal	2024	Fig 2B, 3A, 3D
AN-Pro-3	10	normal	2024	Fig 2B, 3A, 3D
AN-Pro-3	10	normal	2024	Fig 2B, 3A, 3D
AN-Pro-3	10	normal	2024	Fig 2B, 3A, 3D
AN-Pro-3	10	normal	2024	Fig 2B, 3A, 3D
AN-Pro-3	10	normal	2024	Fig 2B, 3A, 3D
AN-Pro-3	10	tmf	2024	Fig 2B, 3A, 3D
AN-Pro-3	10	tmf	2024	Fig 2B, 3A, 3D
AN-Pro-3	10	tmf	2024	Fig 2B, 3A, 3D
AN-Pro-3	10	tmf	2024	Fig 2B, 3A, 3D
AN-Pro-3	10	tmf	2024	Fig 2B, 3A, 3D
AN-Pro-3	10	tmf	2024	Fig 2B, 3A, 3D
AN-Pro-3	10	tmf	2024	Fig 2B, 3A, 3D
AN-Pro-3	10	tmf	2024	Fig 2B, 3A, 3D
AN-Pro-3	10	tmf	2024	Fig 2B, 3A, 3D
AN-Pro-3	10	tmf	2024	Fig 2B, 3A, 3D
AN-Pro-3	11	tmf	2024	Fig 2B, 3A, 3D
AN-Pro-3	11	tmf	2024	Fig 2B, 3A, 3D
AN-Pro-3	11	tmf	2024	Fig 2B, 3A, 3D
AN-Pro-3	11	tmf	2024	Fig 2B, 3A, 3D
AN-Pro-3	11	tmf	2024	Fig 2B, 3A, 3D
AN-Pro-3	11	tmf	2024	Fig 2B, 3A, 3D
AN-Pro-3	11	tmf	2024	Fig 2B, 3A, 3D
AN-Pro-3	11	tmf	2024	Fig 2B, 3A, 3D
AN-Pro-3	11	tmf	2024	Fig 2B, 3A, 3D
AN-Pro-3	11	normal	2024	Fig 2B, 3A, 3D
AN-Pro-3	11	normal	2024	Fig 2B, 3A, 3D
AN-Pro-3	11	normal	2024	Fig 2B, 3A, 3D
AN-Pro-3	11	normal	2024	Fig 2B, 3A, 3D
AN-Pro-3	11	normal	2024	Fig 2B, 3A, 3D
AN-Pro-3	11	normal	2024	Fig 2B, 3A, 3D
AN-Pro-3	11	normal	2024	Fig 2B, 3A, 3D
AN-Pro-3	11	normal	2024	Fig 2B, 3A, 3D
AN-Pro-3	11	normal	2024	Fig 2B, 3A, 3D
AN-Pro-3	11	normal	2024	Fig 2B, 3A, 3D
AN-Pro-3	11	normal	2024	Fig 2B, 3A, 3D
AN-Pro-3	11	normal	2024	Fig 2B, 3A, 3D
AN-Pro-3	12	tmf	2024	Fig 2B, 3A, 3D
AN-Pro-3	12	tmf	2024	Fig 2B, 3A, 3D
AN-Pro-3	12	normal	2024	Fig 2B, 3A, 3D
AN-Pro-3	12	tmf	2024	Fig 2B, 3A, 3D
AN-Pro-3	12	normal	2024	Fig 2B, 3A, 3D
AN-Pro-3	12	normal	2024	Fig 2B, 3A, 3D
AN-Pro-3	12	normal	2024	Fig 2B, 3A, 3D
AN-Pro-3	12	normal	2024	Fig 2B, 3A, 3D
AN-Pro-3	12	normal	2024	Fig 2B, 3A, 3D
AN-Pro-3	12	normal	2024	Fig 2B, 3A, 3D
AN-Pro-3	12	normal	2024	Fig 2B, 3A, 3D
AN-Pro-3	12	normal	2024	Fig 2B, 3A, 3D
AN-Pro-3	12	normal	2024	Fig 2B, 3A, 3D
AN-Pro-3	12	normal	2024	Fig 2B, 3A, 3D
AN-Pro-3	12	tmf	2024	Fig 2B, 3A, 3D
AN-Pro-3	12	tmf	2024	Fig 2B, 3A, 3D
AN-Pro-3	14	tmf	2024	Fig 2B, 3A, 3D
AN-Pro-3	14	normal	2024	Fig 2B, 3A, 3D
AN-Pro-3	14	tmf	2024	Fig 2B, 3A, 3D
AN-Pro-3	14	normal	2024	Fig 2B, 3A, 3D
AN-Pro-3	14	normal	2024	Fig 2B, 3A, 3D
AN-Pro-3	14	normal	2024	Fig 2B, 3A, 3D
AN-Pro-3	14	normal	2024	Fig 2B, 3A, 3D
AN-Pro-3	14	normal	2024	Fig 2B, 3A, 3D
AN-Pro-3	14	normal	2024	Fig 2B, 3A, 3D
AN-Pro-3	14	normal	2024	Fig 2B, 3A, 3D
AN-Pro-3	14	normal	2024	Fig 2B, 3A, 3D
AN-Pro-3	14	normal	2024	Fig 2B, 3A, 3D
AN-Pro-3	14	normal	2024	Fig 2B, 3A, 3D
AN-Pro-3	14	normal	2024	Fig 2B, 3A, 3D
AN-Pro-3	14	normal	2024	Fig 2B, 3A, 3D
AN-Pro-3	14	normal	2024	Fig 2B, 3A, 3D
AN-Pro-3	14	normal	2024	Fig 2B, 3A, 3D
AN-Pro-3	14	normal	2024	Fig 2B, 3A, 3D
AN-Pro-3	14	normal	2024	Fig 2B, 3A, 3D
AN-Pro-3	14	normal	2024	Fig 2B, 3A, 3D
AN-Pro-3	14	tmf	2024	Fig 2B, 3A, 3D
AN-Pro-3	14	tmf	2024	Fig 2B, 3A, 3D
AN-Pro-3	14	tmf	2024	Fig 2B, 3A, 3D
AN-Pro-3	15	tmf	2024	Fig 2B, 3A, 3D
AN-Pro-3	15	normal	2024	Fig 2B, 3A, 3D
AN-Pro-3	15	tmf	2024	Fig 2B, 3A, 3D
AN-Pro-3	15	normal	2024	Fig 2B, 3A, 3D
AN-Pro-3	15	normal	2024	Fig 2B, 3A, 3D
AN-Pro-3	15	normal	2024	Fig 2B, 3A, 3D
AN-Pro-3	15	normal	2024	Fig 2B, 3A, 3D
AN-Pro-3	15	normal	2024	Fig 2B, 3A, 3D
AN-Pro-3	16	tmf	2024	Fig 2B, 3A, 3D
AN-Pro-3	16	normal	2024	Fig 2B, 3A, 3D
AN-Pro-3	16	tmf	2024	Fig 2B, 3A, 3D
AN-Pro-3	16	normal	2024	Fig 2B, 3A, 3D
AN-Pro-3	16	normal	2024	Fig 2B, 3A, 3D
AN-Pro-3	16	normal	2024	Fig 2B, 3A, 3D
AN-Pro-3	16	normal	2024	Fig 2B, 3A, 3D
AN-Pro-3	16	normal	2024	Fig 2B, 3A, 3D
AN-Pro-3	16	normal	2024	Fig 2B, 3A, 3D
AN-Pro-3	16	normal	2024	Fig 2B, 3A, 3D
AN-Pro-3	16	normal	2024	Fig 2B, 3A, 3D
AN-Pro-3	16	normal	2024	Fig 2B, 3A, 3D
AN-Pro-3	16	normal	2024	Fig 2B, 3A, 3D
AN-Pro-3	16	tmf	2024	Fig 2B, 3A, 3D
AN-Pro-3	16	tmf	2024	Fig 2B, 3A, 3D
AN-Pro-3	16	tmf	2024	Fig 2B, 3A, 3D
AN-Pro-3	17	normal	2024	Fig 2B, 3A, 3D
AN-Pro-3	17	tmf	2024	Fig 2B, 3A, 3D
AN-Pro-3	17	normal	2024	Fig 2B, 3A, 3D
AN-Pro-3	17	tmf	2024	Fig 2B, 3A, 3D
AN-Pro-3	17	tmf	2024	Fig 2B, 3A, 3D
AN-Pro-3	17	tmf	2024	Fig 2B, 3A, 3D
AN-Pro-3	17	tmf	2024	Fig 2B, 3A, 3D
AN-Pro-3	17	normal	2024	Fig 2B, 3A, 3D
AN-Pro-3	17	normal	2024	Fig 2B, 3A, 3D
AN-Pro-3	17	normal	2024	Fig 2B, 3A, 3D
AN-Pro-3	17	normal	2024	Fig 2B, 3A, 3D
AN-Pro-3	17	normal	2024	Fig 2B, 3A, 3D
AN-Pro-3	17	normal	2024	Fig 2B, 3A, 3D
AN-Pro-3	17	normal	2024	Fig 2B, 3A, 3D
AN-Pro-3	17	normal	2024	Fig 2B, 3A, 3D
AN-Pro-3	17	normal	2024	Fig 2B, 3A, 3D
AN-Pro-3	17	normal	2024	Fig 2B, 3A, 3D
AN-Pro-3	17	normal	2024	Fig 2B, 3A, 3D
AN-Pro-3	18	normal	2024	Fig 2B, 3A, 3D
AN-Pro-3	18	normal	2024	Fig 2B, 3A, 3D
AN-Pro-3	18	tmf	2024	Fig 2B, 3A, 3D
AN-Pro-3	18	tmf	2024	Fig 2B, 3A, 3D
AN-Pro-3	18	tmf	2024	Fig 2B, 3A, 3D
AN-Pro-3	18	tmf	2024	Fig 2B, 3A, 3D
AN-Pro-3	18	tmf	2024	Fig 2B, 3A, 3D
AN-Pro-3	18	normal	2024	Fig 2B, 3A, 3D
AN-Pro-3	18	normal	2024	Fig 2B, 3A, 3D
AN-Pro-3	18	normal	2024	Fig 2B, 3A, 3D
AN-Pro-3	18	normal	2024	Fig 2B, 3A, 3D
AN-Pro-3	18	normal	2024	Fig 2B, 3A, 3D
AN-Pro-3	18	normal	2024	Fig 2B, 3A, 3D
AN-Pro-3	18	normal	2024	Fig 2B, 3A, 3D
AN-Pro-3	18	normal	2024	Fig 2B, 3A, 3D
AN-Pro-3	18	normal	2024	Fig 2B, 3A, 3D
AN-Pro-3	18	normal	2024	Fig 2B, 3A, 3D
AN-Pro-3	18	normal	2024	Fig 2B, 3A, 3D
AN-Pro-3	18	tmf	2024	Fig 2B, 3A, 3D
AN-Pro-3	19	tmf	2024	Fig 2B, 3A, 3D
AN-Pro-3	19	tmf	2024	Fig 2B, 3A, 3D
AN-Pro-3	19	normal	2024	Fig 2B, 3A, 3D
AN-Pro-3	19	tmf	2024	Fig 2B, 3A, 3D
AN-Pro-3	19	normal	2024	Fig 2B, 3A, 3D
AN-Pro-3	19	normal	2024	Fig 2B, 3A, 3D
AN-Pro-3	19	normal	2024	Fig 2B, 3A, 3D
AN-Pro-3	19	normal	2024	Fig 2B, 3A, 3D
AN-Pro-3	19	normal	2024	Fig 2B, 3A, 3D
AN-Pro-3	19	normal	2024	Fig 2B, 3A, 3D
AN-Pro-3	19	normal	2024	Fig 2B, 3A, 3D
AN-Pro-3	19	normal	2024	Fig 2B, 3A, 3D
AN-Pro-3	19	normal	2024	Fig 2B, 3A, 3D
AN-Pro-3	19	normal	2024	Fig 2B, 3A, 3D
AN-Pro-3	19	normal	2024	Fig 2B, 3A, 3D
AN-Pro-3	19	tmf	2024	Fig 2B, 3A, 3D
AN-Pro-3	20	tmf	2024	Fig 2B, 3A, 3D
AN-Pro-3	20	normal	2024	Fig 2B, 3A, 3D
AN-Pro-3	20	normal	2024	Fig 2B, 3A, 3D
AN-Pro-3	20	normal	2024	Fig 2B, 3A, 3D
AN-Pro-3	20	normal	2024	Fig 2B, 3A, 3D
AN-Pro-3	20	normal	2024	Fig 2B, 3A, 3D
AN-Pro-3	20	normal	2024	Fig 2B, 3A, 3D
AN-Pro-3	20	normal	2024	Fig 2B, 3A, 3D
AN-Pro-3	20	normal	2024	Fig 2B, 3A, 3D
AN-Pro-3	20	normal	2024	Fig 2B, 3A, 3D
AN-Pro-3	20	tmf	2024	Fig 2B, 3A, 3D
AN-Pro-3	21	tmf	2024	Fig 2B, 3A, 3D
AN-Pro-3	21	normal	2024	Fig 2B, 3A, 3D
AN-Pro-3	21	normal	2024	Fig 2B, 3A, 3D
AN-Pro-3	21	normal	2024	Fig 2B, 3A, 3D
AN-Pro-3	21	normal	2024	Fig 2B, 3A, 3D
AN-Pro-3	21	normal	2024	Fig 2B, 3A, 3D
AN-Pro-3	21	normal	2024	Fig 2B, 3A, 3D
AN-Pro-3	21	normal	2024	Fig 2B, 3A, 3D
AN-Pro-3	21	tmf	2024	Fig 2B, 3A, 3D
AN-Pro-3	22	tmf	2024	Fig 2B, 3A, 3D
AN-Pro-3	22	normal	2024	Fig 2B, 3A, 3D
AN-Pro-3	22	normal	2024	Fig 2B, 3A, 3D
AN-Pro-3	22	normal	2024	Fig 2B, 3A, 3D
AN-Pro-3	22	normal	2024	Fig 2B, 3A, 3D
AN-Pro-3	22	normal	2024	Fig 2B, 3A, 3D
AN-Pro-3	22	normal	2024	Fig 2B, 3A, 3D
AN-Pro-3	22	tmf	2024	Fig 2B, 3A, 3D
AN-Pro-3	23	tmf	2024	Fig 2B, 3A, 3D
AN-Pro-3	23	tmf	2024	Fig 2B, 3A, 3D
AN-Pro-3	23	normal	2024	Fig 2B, 3A, 3D
AN-Pro-3	23	normal	2024	Fig 2B, 3A, 3D
AN-Pro-3	23	normal	2024	Fig 2B, 3A, 3D
AN-Pro-3	23	normal	2024	Fig 2B, 3A, 3D
AN-Pro-3	23	normal	2024	Fig 2B, 3A, 3D
AN-Pro-3	23	normal	2024	Fig 2B, 3A, 3D
AN-Pro-3	23	normal	2024	Fig 2B, 3A, 3D
AN-Pro-3	23	tmf	2024	Fig 2B, 3A, 3D
AN-Pro-3	23	tmf	2024	Fig 2B, 3A, 3D
AN-Pro-3	23	tmf	2024	Fig 2B, 3A, 3D
AN-Pro-3	23	tmf	2024	Fig 2B, 3A, 3D
AN-Pro-3	24	tmf	2024	Fig 2B, 3A, 3D
AN-Pro-3	24	normal	2024	Fig 2B, 3A, 3D
AN-Pro-3	24	normal	2024	Fig 2B, 3A, 3D
AN-Pro-3	24	normal	2024	Fig 2B, 3A, 3D
AN-Pro-3	24	normal	2024	Fig 2B, 3A, 3D
AN-Pro-3	24	normal	2024	Fig 2B, 3A, 3D
AN-Pro-3	24	normal	2024	Fig 2B, 3A, 3D
AN-Pro-3	24	normal	2024	Fig 2B, 3A, 3D
AN-Pro-3	24	normal	2024	Fig 2B, 3A, 3D
AN-Pro-3	24	normal	2024	Fig 2B, 3A, 3D
AN-Pro-3	24	tmf	2024	Fig 2B, 3A, 3D
AN-Pro-3	25	normal	2024	Fig 2B, 3A, 3D
AN-Pro-3	25	tmf	2024	Fig 2B, 3A, 3D
AN-Pro-3	25	tmf	2024	Fig 2B, 3A, 3D
AN-Pro-3	25	normal	2024	Fig 2B, 3A, 3D
AN-Pro-3	25	normal	2024	Fig 2B, 3A, 3D
AN-Pro-3	25	normal	2024	Fig 2B, 3A, 3D
AN-Pro-3	25	normal	2024	Fig 2B, 3A, 3D
AN-Pro-3	25	normal	2024	Fig 2B, 3A, 3D
AN-Pro-3	25	normal	2024	Fig 2B, 3A, 3D
AN-Pro-3	25	normal	2024	Fig 2B, 3A, 3D
AN-Pro-3	25	normal	2024	Fig 2B, 3A, 3D
AN-Pro-3	25	normal	2024	Fig 2B, 3A, 3D
AN-Pro-3	25	normal	2024	Fig 2B, 3A, 3D
AN-Pro-3	25	normal	2024	Fig 2B, 3A, 3D
AN-Pro-3	25	tmf	2024	Fig 2B, 3A, 3D
AN-Pro-3	25	tmf	2024	Fig 2B, 3A, 3D
AN-Pro-3	25	tmf	2024	Fig 2B, 3A, 3D
AN-Pro-3	25	tmf	2024	Fig 2B, 3A, 3D
AN-Pro-3	25	tmf	2024	Fig 2B, 3A, 3D
AN-Pro-3	25	tmf	2024	Fig 2B, 3A, 3D
AN-Pro-3	26	tmf	2024	Fig 2B, 3A, 3D
AN-Pro-3	26	normal	2024	Fig 2B, 3A, 3D
AN-Pro-3	26	normal	2024	Fig 2B, 3A, 3D
AN-Pro-3	26	normal	2024	Fig 2B, 3A, 3D
AN-Pro-3	26	normal	2024	Fig 2B, 3A, 3D
AN-Pro-3	26	normal	2024	Fig 2B, 3A, 3D
AN-Pro-3	26	normal	2024	Fig 2B, 3A, 3D
AN-Pro-3	26	normal	2024	Fig 2B, 3A, 3D
AN-Pro-3	26	normal	2024	Fig 2B, 3A, 3D
AN-Pro-3	26	normal	2024	Fig 2B, 3A, 3D
AN-Pro-3	26	normal	2024	Fig 2B, 3A, 3D
AN-Pro-3	27	tmf	2024	Fig 2B, 3A, 3D
AN-Pro-3	27	tmf	2024	Fig 2B, 3A, 3D
AN-Pro-3	27	normal	2024	Fig 2B, 3A, 3D
AN-Pro-3	27	normal	2024	Fig 2B, 3A, 3D
AN-Pro-3	27	normal	2024	Fig 2B, 3A, 3D
AN-Pro-3	27	normal	2024	Fig 2B, 3A, 3D
AN-Pro-3	27	normal	2024	Fig 2B, 3A, 3D
AN-Pro-3	27	normal	2024	Fig 2B, 3A, 3D
AN-Pro-3	27	tmf	2024	Fig 2B, 3A, 3D
AN-Pro-3	28	tmf	2024	Fig 2B, 3A, 3D
AN-Pro-3	28	normal	2024	Fig 2B, 3A, 3D
AN-Pro-3	28	normal	2024	Fig 2B, 3A, 3D
AN-Pro-3	28	normal	2024	Fig 2B, 3A, 3D
AN-Pro-3	28	normal	2024	Fig 2B, 3A, 3D
AN-Pro-3	28	normal	2024	Fig 2B, 3A, 3D
AN-Pro-3	28	normal	2024	Fig 2B, 3A, 3D
AN-Pro-3	28	normal	2024	Fig 2B, 3A, 3D
AN-Pro-3	28	tmf	2024	Fig 2B, 3A, 3D
AN-Pro-3	28	normal	2024	Fig 2B, 3A, 3D
AN-Pro-3	29	tmf	2024	Fig 2B, 3A, 3D
AN-Pro-3	29	normal	2024	Fig 2B, 3A, 3D
AN-Pro-3	29	normal	2024	Fig 2B, 3A, 3D
AN-Pro-3	29	normal	2024	Fig 2B, 3A, 3D
AN-Pro-3	29	normal	2024	Fig 2B, 3A, 3D
AN-Pro-3	29	normal	2024	Fig 2B, 3A, 3D
AN-Pro-3	29	normal	2024	Fig 2B, 3A, 3D
AN-Pro-3	29	normal	2024	Fig 2B, 3A, 3D
AN-Pro-3	29	normal	2024	Fig 2B, 3A, 3D
AN-Pro-3	29	normal	2024	Fig 2B, 3A, 3D
AN-Pro-3	29	normal	2024	Fig 2B, 3A, 3D
AN-Pro-3	29	normal	2024	Fig 2B, 3A, 3D
AN-Pro-3	29	normal	2024	Fig 2B, 3A, 3D
AN-Pro-3	29	normal	2024	Fig 2B, 3A, 3D
AN-Pro-3	29	normal	2024	Fig 2B, 3A, 3D
AN-Pro-3	29	normal	2024	Fig 2B, 3A, 3D
AN-Pro-3	29	normal	2024	Fig 2B, 3A, 3D
AN-Pro-3	29	tmf	2024	Fig 2B, 3A, 3D
AN-Pro-3	29	tmf	2024	Fig 2B, 3A, 3D
AN-Pro-3	30	tmf	2024	Fig 2B, 3A, 3D
AN-Pro-3	30	normal	2024	Fig 2B, 3A, 3D
AN-Pro-3	30	normal	2024	Fig 2B, 3A, 3D
AN-Pro-3	30	normal	2024	Fig 2B, 3A, 3D
AN-Pro-3	30	normal	2024	Fig 2B, 3A, 3D
AN-Pro-3	30	normal	2024	Fig 2B, 3A, 3D
AN-Pro-3	30	normal	2024	Fig 2B, 3A, 3D
AN-Pro-3	30	normal	2024	Fig 2B, 3A, 3D
AN-Pro-3	30	normal	2024	Fig 2B, 3A, 3D
AN-Pro-3	30	normal	2024	Fig 2B, 3A, 3D
AN-Pro-3	30	normal	2024	Fig 2B, 3A, 3D
AN-Pro-3	30	tmf	2024	Fig 2B, 3A, 3D
AN-Pro-3	30	tmf	2024	Fig 2B, 3A, 3D
AN-Pro-3	31	tmf	2024	Fig 2B, 3A, 3D
AN-Pro-3	31	normal	2024	Fig 2B, 3A, 3D
AN-Pro-3	31	normal	2024	Fig 2B, 3A, 3D
AN-Pro-3	31	normal	2024	Fig 2B, 3A, 3D
AN-Pro-3	31	normal	2024	Fig 2B, 3A, 3D
AN-Pro-3	31	normal	2024	Fig 2B, 3A, 3D
AN-Pro-3	31	normal	2024	Fig 2B, 3A, 3D
AN-Pro-3	31	normal	2024	Fig 2B, 3A, 3D
AN-Pro-3	31	normal	2024	Fig 2B, 3A, 3D
AN-Pro-3	31	normal	2024	Fig 2B, 3A, 3D
AN-Pro-3	31	normal	2024	Fig 2B, 3A, 3D
AN-Pro-3	31	normal	2024	Fig 2B, 3A, 3D
AN-Pro-3	31	normal	2024	Fig 2B, 3A, 3D
AN-Pro-3	31	normal	2024	Fig 2B, 3A, 3D
AN-Pro-3	31	normal	2024	Fig 2B, 3A, 3D
AN-Pro-3	31	tmf	2024	Fig 2B, 3A, 3D
AN-Pro-3	32	tmf	2024	Fig 2B, 3A, 3D
AN-Pro-3	32	normal	2024	Fig 2B, 3A, 3D
AN-Pro-3	32	normal	2024	Fig 2B, 3A, 3D
AN-Pro-3	32	normal	2024	Fig 2B, 3A, 3D
AN-Pro-3	32	normal	2024	Fig 2B, 3A, 3D
AN-Pro-3	32	normal	2024	Fig 2B, 3A, 3D
AN-Pro-3	32	normal	2024	Fig 2B, 3A, 3D
AN-Pro-3	32	normal	2024	Fig 2B, 3A, 3D
AN-Pro-3	32	normal	2024	Fig 2B, 3A, 3D
AN-Pro-3	32	normal	2024	Fig 2B, 3A, 3D
AN-Pro-3	32	normal	2024	Fig 2B, 3A, 3D
AN-Pro-3	32	normal	2024	Fig 2B, 3A, 3D
AN-Pro-3	33	tmf	2024	Fig 2B, 3A, 3D
AN-Pro-3	33	normal	2024	Fig 2B, 3A, 3D
AN-Pro-3	33	normal	2024	Fig 2B, 3A, 3D
AN-Pro-3	33	normal	2024	Fig 2B, 3A, 3D
AN-Pro-3	33	normal	2024	Fig 2B, 3A, 3D
AN-Pro-3	34	tmf	2024	Fig 2B, 3A, 3D
AN-Pro-3	34	normal	2024	Fig 2B, 3A, 3D
AN-Pro-3	34	normal	2024	Fig 2B, 3A, 3D
AN-Pro-3	34	normal	2024	Fig 2B, 3A, 3D
AN-Pro-3	34	normal	2024	Fig 2B, 3A, 3D
AN-Pro-3	34	normal	2024	Fig 2B, 3A, 3D
AN-Pro-3	34	tmf	2024	Fig 2B, 3A, 3D
AN-Pro-3	34	tmf	2024	Fig 2B, 3A, 3D
AN-Pro-3	34	tmf	2024	Fig 2B, 3A, 3D
AN-Pro-3	35	normal	2024	Fig 2B, 3A, 3D
AN-Pro-3	35	tmf	2024	Fig 2B, 3A, 3D
AN-Pro-3	35	normal	2024	Fig 2B, 3A, 3D
AN-Pro-3	35	normal	2024	Fig 2B, 3A, 3D
AN-Pro-3	35	normal	2024	Fig 2B, 3A, 3D
AN-Pro-3	35	normal	2024	Fig 2B, 3A, 3D
AN-Pro-3	35	normal	2024	Fig 2B, 3A, 3D
AN-Pro-3	35	normal	2024	Fig 2B, 3A, 3D
AN-Pro-3	35	tmf	2024	Fig 2B, 3A, 3D
AN-Pro-3	36	tmf	2024	Fig 2B, 3A, 3D
AN-Pro-3	36	tmf	2024	Fig 2B, 3A, 3D
AN-Pro-3	36	normal	2024	Fig 2B, 3A, 3D
AN-Pro-3	36	tmf	2024	Fig 2B, 3A, 3D
AN-Pro-3	36	normal	2024	Fig 2B, 3A, 3D
AN-Pro-3	37	normal	2024	Fig 2B, 3A, 3D
AN-Pro-3	37	normal	2024	Fig 2B, 3A, 3D
AN-Pro-3	37	normal	2024	Fig 2B, 3A, 3D
AN-Pro-3	37	normal	2024	Fig 2B, 3A, 3D
AN-Pro-3	38	tmf	2024	Fig 2B, 3A, 3D
AN-Pro-3	38	tmf	2024	Fig 2B, 3A, 3D
AN-Pro-3	38	normal	2024	Fig 2B, 3A, 3D
AN-Pro-3	38	normal	2024	Fig 2B, 3A, 3D
AN-Pro-3	38	normal	2024	Fig 2B, 3A, 3D
AN-Pro-3	38	normal	2024	Fig 2B, 3A, 3D
AN-Pro-3	38	normal	2024	Fig 2B, 3A, 3D
AN-Pro-3	38	normal	2024	Fig 2B, 3A, 3D
AN-Pro-3	38	tmf	2024	Fig 2B, 3A, 3D
AN-Pro-3	38	tmf	2024	Fig 2B, 3A, 3D
AN-Pro-3	38	tmf	2024	Fig 2B, 3A, 3D
AN-Pro-3	38	tmf	2024	Fig 2B, 3A, 3D
AN-Pro-3	39	tmf	2024	Fig 2B, 3A, 3D
AN-Pro-3	39	normal	2024	Fig 2B, 3A, 3D
AN-Pro-3	39	normal	2024	Fig 2B, 3A, 3D
AN-Pro-3	39	tmf	2024	Fig 2B, 3A, 3D
AN-Pro-3	39	normal	2024	Fig 2B, 3A, 3D
AN-Pro-3	40	tmf	2024	Fig 2B, 3A, 3D
AN-Pro-3	40	normal	2024	Fig 2B, 3A, 3D
AN-Pro-3	40	normal	2024	Fig 2B, 3A, 3D
AN-Pro-3	40	normal	2024	Fig 2B, 3A, 3D
AN-Pro-3	40	normal	2024	Fig 2B, 3A, 3D
AN-Pro-3	41	tmf	2024	Fig 2B, 3A, 3D
AN-Pro-3	41	normal	2024	Fig 2B, 3A, 3D
AN-Pro-3	41	tmf	2024	Fig 2B, 3A, 3D
AN-Pro-3	41	tmf	2024	Fig 2B, 3A, 3D
AN-Pro-3	41	normal	2024	Fig 2B, 3A, 3D
AN-Pro-3	41	tmf	2024	Fig 2B, 3A, 3D
AN-Pro-3	41	tmf	2024	Fig 2B, 3A, 3D
AN-Pro-3	41	normal	2024	Fig 2B, 3A, 3D
AN-Pro-3	41	normal	2024	Fig 2B, 3A, 3D
AN-Pro-3	41	normal	2024	Fig 2B, 3A, 3D
AN-Pro-3	41	normal	2024	Fig 2B, 3A, 3D
AN-Pro-3 het	1	normal	2024	Fig 2B, 3D
AN-Pro-3 het	1	tmf	2024	Fig 2B, 3D
AN-Pro-3 het	1	normal	2024	Fig 2B, 3D
AN-Pro-3 het	1	normal	2024	Fig 2B, 3D
AN-Pro-3 het	1	normal	2024	Fig 2B, 3D
AN-Pro-3 het	1	normal	2024	Fig 2B, 3D
AN-Pro-3 het	1	normal	2024	Fig 2B, 3D
AN-Pro-3 het	1	normal	2024	Fig 2B, 3D
AN-Pro-3 het	1	normal	2024	Fig 2B, 3D
AN-Pro-3 het	1	normal	2024	Fig 2B, 3D
AN-Pro-3 het	1	normal	2024	Fig 2B, 3D
AN-Pro-3 het	2	normal	2024	Fig 2B, 3D
AN-Pro-3 het	2	normal	2024	Fig 2B, 3D
AN-Pro-3 het	2	normal	2024	Fig 2B, 3D
AN-Pro-3 het	2	normal	2024	Fig 2B, 3D
AN-Pro-3 het	2	normal	2024	Fig 2B, 3D
AN-Pro-3 het	3	normal	2024	Fig 2B, 3D
AN-Pro-3 het	3	normal	2024	Fig 2B, 3D
AN-Pro-3 het	3	normal	2024	Fig 2B, 3D
AN-Pro-3 het	3	normal	2024	Fig 2B, 3D
AN-Pro-3 het	3	normal	2024	Fig 2B, 3D
AN-Pro-3 het	3	normal	2024	Fig 2B, 3D
AN-Pro-3 het	5	normal	2024	Fig 2B, 3D
AN-Pro-3 het	5	tmf	2024	Fig 2B, 3D
AN-Pro-3 het	5	normal	2024	Fig 2B, 3D
AN-Pro-3 het	5	normal	2024	Fig 2B, 3D
AN-Pro-3 het	5	normal	2024	Fig 2B, 3D
AN-Pro-3 het	6	normal	2024	Fig 2B, 3D
AN-Pro-3 het	6	normal	2024	Fig 2B, 3D
AN-Pro-3 het	6	normal	2024	Fig 2B, 3D
AN-Pro-3 het	6	normal	2024	Fig 2B, 3D
AN-Pro-3 het	6	normal	2024	Fig 2B, 3D
AN-Pro-3 het	7	normal	2024	Fig 2B, 3D
AN-Pro-3 het	7	normal	2024	Fig 2B, 3D
AN-Pro-3 het	7	normal	2024	Fig 2B, 3D
AN-Pro-3 het	7	normal	2024	Fig 2B, 3D
AN-Pro-3 het	7	normal	2024	Fig 2B, 3D
AN-Pro-3 het	8	tmf	2024	Fig 2B, 3D
AN-Pro-3 het	8	normal	2024	Fig 2B, 3D
AN-Pro-3 het	8	normal	2024	Fig 2B, 3D
AN-Pro-3 het	8	normal	2024	Fig 2B, 3D
AN-Pro-3 het	8	normal	2024	Fig 2B, 3D
AN-Pro-3 het	9	normal	2024	Fig 2B, 3D
AN-Pro-3 het	9	normal	2024	Fig 2B, 3D
AN-Pro-3 het	9	normal	2024	Fig 2B, 3D
AN-Pro-3 het	9	normal	2024	Fig 2B, 3D
AN-Pro-3 het	9	normal	2024	Fig 2B, 3D
AN-Pro-3 het	10	tmf	2024	Fig 2B, 3D
AN-Pro-3 het	10	normal	2024	Fig 2B, 3D
AN-Pro-3 het	10	normal	2024	Fig 2B, 3D
AN-Pro-3 het	10	normal	2024	Fig 2B, 3D
AN-Pro-3 het	10	normal	2024	Fig 2B, 3D
AN-Pro-3 het	10	normal	2024	Fig 2B, 3D
AN-Pro-3 het	11	normal	2024	Fig 2B, 3D
AN-Pro-3 het	11	normal	2024	Fig 2B, 3D
AN-Pro-3 het	11	normal	2024	Fig 2B, 3D
AN-Pro-3 het	11	normal	2024	Fig 2B, 3D
AN-Pro-3 het	12	tmf	2024	Fig 2B, 3D
AN-Pro-3 het	12	normal	2024	Fig 2B, 3D
AN-Pro-3 het	12	normal	2024	Fig 2B, 3D
AN-Pro-3 het	12	normal	2024	Fig 2B, 3D
AN-Pro-3 het	12	normal	2024	Fig 2B, 3D
AN-Pro-3 het	12	normal	2024	Fig 2B, 3D
AN-Pro-3 het	12	normal	2024	Fig 2B, 3D
AN-Pro-3 het	12	normal	2024	Fig 2B, 3D
AN-Pro-4	1	normal	2024	Fig 3A
AN-Pro-4	1	normal	2024	Fig 3A
AN-Pro-4	1	normal	2024	Fig 3A
AN-Pro-4	1	normal	2024	Fig 3A
AN-Pro-4	2	normal	2024	Fig 3A
AN-Pro-4	2	normal	2024	Fig 3A
AN-Pro-4	2	normal	2024	Fig 3A
AN-Pro-4	2	normal	2024	Fig 3A
AN-Pro-4	3	normal	2024	Fig 3A
AN-Pro-4	3	normal	2024	Fig 3A
AN-Pro-4	3	normal	2024	Fig 3A
AN-Pro-4	3	normal	2024	Fig 3A
AN-Pro-4	4	normal	2024	Fig 3A
AN-Pro-4	4	normal	2024	Fig 3A
AN-Pro-4	4	normal	2024	Fig 3A
AN-Pro-4	5	tmf	2024	Fig 3A
AN-Pro-4	5	normal	2024	Fig 3A
AN-Pro-4	5	normal	2024	Fig 3A
AN-Pro-4	5	normal	2024	Fig 3A
AN-Pro-4	6	normal	2024	Fig 3A
AN-Pro-4	6	normal	2024	Fig 3A
AN-Pro-4	6	normal	2024	Fig 3A
AN-Pro-4	6	normal	2024	Fig 3A
AN-Pro-4	7	normal	2024	Fig 3A
AN-Pro-4	7	normal	2024	Fig 3A
AN-Pro-4	7	normal	2024	Fig 3A
AN-Pro-4	7	normal	2024	Fig 3A
AN-Pro-4	8	normal	2024	Fig 3A
AN-Pro-4	8	normal	2024	Fig 3A
AN-Pro-4	8	normal	2024	Fig 3A
AN-Pro-4	8	normal	2024	Fig 3A
AN-Pro-4	9	normal	2024	Fig 3A
AN-Pro-4	9	normal	2024	Fig 3A
AN-Pro-4	9	normal	2024	Fig 3A
AN-Pro-4	9	normal	2024	Fig 3A
AN-Pro-4	10	normal	2024	Fig 3A
AN-Pro-4	10	normal	2024	Fig 3A
AN-Pro-4	10	normal	2024	Fig 3A
AN-Pro-4	10	normal	2024	Fig 3A
AN-Pro-4	10	normal	2024	Fig 3A
AN-Pro-4	10	normal	2024	Fig 3A
AN-Pro-4	10	normal	2024	Fig 3A
AN-Pro-4	11	normal	2024	Fig 3A
AN-Pro-4	11	normal	2024	Fig 3A
AN-Pro-4	11	normal	2024	Fig 3A
AN-Pro-4	11	normal	2024	Fig 3A
AN-Pro-4	12	normal	2024	Fig 3A
AN-Pro-4	12	normal	2024	Fig 3A
AN-Pro-4	12	normal	2024	Fig 3A
AN-Pro-4	12	normal	2024	Fig 3A
AN-Pro-4	13	tmf	2024	Fig 3A
AN-Pro-4	13	normal	2024	Fig 3A
AN-Pro-4	13	normal	2024	Fig 3A
AN-Pro-4	14	normal	2024	Fig 3A
AN-Pro-4	14	normal	2024	Fig 3A
AN-Pro-4	14	normal	2024	Fig 3A
AN-Pro-4	14	normal	2024	Fig 3A
AN-Pro-4	15	normal	2024	Fig 3A
AN-Pro-4	15	normal	2024	Fig 3A
AN-Pro-4	15	normal	2024	Fig 3A
AN-Pro-4	15	normal	2024	Fig 3A
AN-Pro-4	16	tmf	2024	Fig 3A
AN-Pro-4	17	tmf	2024	Fig 3A
AN-Pro-4	18	normal	2024	Fig 3A
AN-Pro-4	18	normal	2024	Fig 3A
AN-Pro-4	19	normal	2024	Fig 3A
AN-Pro-4	19	normal	2024	Fig 3A
AN-Pro-4	20	normal	2024	Fig 3A
AN-Pro-4	20	normal	2024	Fig 3A
AN-Pro-4	21	tmf	2024	Fig 3A
AN-Pro-4	21	tmf	2024	Fig 3A
AN-Pro-4	22	normal	2024	Fig 3A
AN-Pro-4	22	normal	2024	Fig 3A
AN-Pro-4	23	normal	2024	Fig 3A
AN-Pro-4	23	normal	2024	Fig 3A
AN-Pro-4	23	normal	2024	Fig 3A
AN-Pro-4	24	normal	2024	Fig 3A
AN-Pro-4	24	normal	2024	Fig 3A
AN-Pro-4	24	normal	2024	Fig 3A
AN-Pro-4	25	normal	2024	Fig 3A
AN-Pro-4	25	normal	2024	Fig 3A
AN-Pro-4	26	normal	2024	Fig 3A
AN-Pro-4	26	normal	2024	Fig 3A
AN-Pro-4	26	normal	2024	Fig 3A
AN-Pro-4	26	normal	2024	Fig 3A
AN-Pro-4	27	normal	2024	Fig 3A
AN-Pro-4	27	normal	2024	Fig 3A
AN-Pro-4	28	normal	2024	Fig 3A
AN-Pro-4	28	normal	2024	Fig 3A
AN-Pro-4	28	normal	2024	Fig 3A
AN-Pro-4	29	normal	2024	Fig 3A
AN-Pro-4	29	normal	2024	Fig 3A
AN-Pro-4	30	normal	2024	Fig 3A
AN-Pro-4	30	normal	2024	Fig 3A
AN-Pro-4	30	normal	2024	Fig 3A
AN-Pro-4	31	normal	2024	Fig 3A
AN-Pro-5	1	normal	2024	Fig 3A
AN-Pro-5	1	normal	2024	Fig 3A
AN-Pro-5	2	normal	2024	Fig 3A
AN-Pro-5	3	normal	2024	Fig 3A
AN-Pro-5	3	normal	2024	Fig 3A
AN-Pro-5	4	normal	2024	Fig 3A
AN-Pro-5	4	normal	2024	Fig 3A
AN-Pro-5	5	normal	2024	Fig 3A
AN-Pro-5	5	normal	2024	Fig 3A
AN-Pro-5	6	normal	2024	Fig 3A
AN-Pro-5	6	normal	2024	Fig 3A
AN-Pro-5	6	normal	2024	Fig 3A
AN-Pro-5	6	normal	2024	Fig 3A
AN-Pro-5	7	normal	2024	Fig 3A
AN-Pro-5	7	normal	2024	Fig 3A
AN-Pro-5	8	normal	2024	Fig 3A
AN-Pro-5	9	normal	2024	Fig 3A
AN-Pro-5	9	normal	2024	Fig 3A
AN-Pro-5	9	normal	2024	Fig 3A
AN-Pro-5	9	normal	2024	Fig 3A
AN-Pro-5	10	normal	2024	Fig 3A
AN-Pro-5	10	normal	2024	Fig 3A
AN-Pro-5	10	normal	2024	Fig 3A
AN-Pro-5	10	normal	2024	Fig 3A
AN-Pro-5	11	normal	2024	Fig 3A
AN-Pro-5	11	normal	2024	Fig 3A
AN-Pro-5	11	normal	2024	Fig 3A
AN-Pro-5	11	normal	2024	Fig 3A
AN-Pro-5	12	normal	2024	Fig 3A
AN-Pro-5	12	normal	2024	Fig 3A
AN-Pro-5	12	normal	2024	Fig 3A
AN-Pro-5	12	normal	2024	Fig 3A
AN-Pro-5	13	normal	2024	Fig 3A
AN-Pro-5	13	normal	2024	Fig 3A
AN-Pro-5	13	normal	2024	Fig 3A
AN-Pro-5	13	normal	2024	Fig 3A
AN-Pro-5	15	normal	2024	Fig 3A
AN-Pro-5	15	normal	2024	Fig 3A
AN-Pro-5	15	normal	2024	Fig 3A
AN-Pro-5	15	normal	2024	Fig 3A
AN-Pro-5	16	normal	2024	Fig 3A
AN-Pro-5	16	normal	2024	Fig 3A
AN-Pro-5	17	normal	2024	Fig 3A
AN-Pro-5	18	normal	2024	Fig 3A
AN-Pro-5	18	normal	2024	Fig 3A
AN-Pro-5	19	normal	2024	Fig 3A
AN-Pro-5	19	normal	2024	Fig 3A
AN-Pro-5	20	normal	2024	Fig 3A
AN-Pro-5	20	normal	2024	Fig 3A
AN-Pro-5	21	normal	2024	Fig 3A
AN-Pro-5	22	normal	2024	Fig 3A
AN-Pro-5	23	normal	2024	Fig 3A
AN-Pro-5	23	normal	2024	Fig 3A
AN-Pro-5	23	normal	2024	Fig 3A
AN-Pro-5	24	normal	2024	Fig 3A
AN-Pro-5	24	normal	2024	Fig 3A
AN-Pro-5	25	normal	2024	Fig 3A
AN-Pro-5	25	normal	2024	Fig 3A
AN-Pro-5	25	normal	2024	Fig 3A
AN-Pro-5	25	normal	2024	Fig 3A
AN-Pro-5	26	normal	2024	Fig 3A
AN-Pro-5	26	normal	2024	Fig 3A
AN-Pro-5	27	normal	2024	Fig 3A
AN-Pro-5	27	normal	2024	Fig 3A
AN-Pro-5	27	normal	2024	Fig 3A
AN-Pro-5	28	normal	2024	Fig 3A
AN-Pro-5	28	normal	2024	Fig 3A
AN-Pro-5	28	normal	2024	Fig 3A
AN-Pro-5	29	normal	2024	Fig 3A
AN-Pro-5	29	normal	2024	Fig 3A
AN-Pro-5	30	normal	2024	Fig 3A
AN-Pro-5	30	normal	2024	Fig 3A
AN-Pro-5	31	normal	2024	Fig 3A
AN-Pro-5	31	normal	2024	Fig 3A
AN-Pro-7	1	normal	2024	Fig 3A
AN-Pro-7	1	normal	2024	Fig 3A
AN-Pro-7	1	normal	2024	Fig 3A
AN-Pro-7	1	normal	2024	Fig 3A
AN-Pro-7	1	normal	2024	Fig 3A
AN-Pro-7	2	normal	2024	Fig 3A
AN-Pro-7	2	normal	2024	Fig 3A
AN-Pro-7	2	normal	2024	Fig 3A
AN-Pro-7	2	normal	2024	Fig 3A
AN-Pro-7	2	normal	2024	Fig 3A
AN-Pro-7	3	normal	2024	Fig 3A
AN-Pro-7	3	normal	2024	Fig 3A
AN-Pro-7	3	normal	2024	Fig 3A
AN-Pro-7	3	normal	2024	Fig 3A
AN-Pro-7	3	normal	2024	Fig 3A
AN-Pro-7	3	normal	2024	Fig 3A
AN-Pro-7	4	normal	2024	Fig 3A
AN-Pro-7	4	normal	2024	Fig 3A
AN-Pro-7	4	normal	2024	Fig 3A
AN-Pro-7	4	normal	2024	Fig 3A
AN-Pro-7	4	normal	2024	Fig 3A
AN-Pro-7	5	normal	2024	Fig 3A
AN-Pro-7	5	normal	2024	Fig 3A
AN-Pro-7	5	normal	2024	Fig 3A
AN-Pro-7	5	normal	2024	Fig 3A
AN-Pro-7	5	normal	2024	Fig 3A
AN-Pro-7	5	normal	2024	Fig 3A
AN-Pro-7	6	normal	2024	Fig 3A
AN-Pro-7	6	normal	2024	Fig 3A
AN-Pro-7	6	normal	2024	Fig 3A
AN-Pro-7	6	normal	2024	Fig 3A
AN-Pro-7	6	normal	2024	Fig 3A
AN-Pro-7	6	normal	2024	Fig 3A
AN-Pro-7	8	normal	2024	Fig 3A
AN-Pro-7	8	normal	2024	Fig 3A
AN-Pro-7	8	normal	2024	Fig 3A
AN-Pro-7	8	normal	2024	Fig 3A
AN-Pro-7	8	normal	2024	Fig 3A
AN-Pro-7	9	normal	2024	Fig 3A
AN-Pro-7	9	normal	2024	Fig 3A
AN-Pro-7	9	normal	2024	Fig 3A
AN-Pro-7	9	normal	2024	Fig 3A
AN-Pro-7	9	normal	2024	Fig 3A
AN-Pro-7	9	normal	2024	Fig 3A
AN-Pro-7	11	normal	2024	Fig 3A
AN-Pro-7	11	normal	2024	Fig 3A
AN-Pro-7	11	normal	2024	Fig 3A
AN-Pro-7	11	normal	2024	Fig 3A
AN-Pro-7	11	normal	2024	Fig 3A
AN-Pro-7	12	normal	2024	Fig 3A
AN-Pro-7	12	normal	2024	Fig 3A
AN-Pro-7	12	normal	2024	Fig 3A
AN-Pro-7	12	normal	2024	Fig 3A
AN-Pro-7	12	normal	2024	Fig 3A
AN-Pro-7	13	normal	2024	Fig 3A
AN-Pro-7	13	normal	2024	Fig 3A
AN-Pro-7	13	normal	2024	Fig 3A
AN-Pro-7	13	normal	2024	Fig 3A
AN-Pro-7	13	normal	2024	Fig 3A
AN-Pro-7	14	normal	2024	Fig 3A
AN-Pro-7	14	normal	2024	Fig 3A
AN-Pro-7	14	normal	2024	Fig 3A
AN-Pro-7	14	normal	2024	Fig 3A
AN-Pro-7	14	normal	2024	Fig 3A
AN-Pro-7	15	normal	2024	Fig 3A
AN-Pro-7	15	normal	2024	Fig 3A
AN-Pro-7	15	normal	2024	Fig 3A
AN-Pro-7	15	normal	2024	Fig 3A
AN-Pro-7	15	normal	2024	Fig 3A
AN-Pro-6	1	normal	2024	Fig 3A
AN-Pro-6	1	normal	2024	Fig 3A
AN-Pro-6	1	normal	2024	Fig 3A
AN-Pro-6	1	normal	2024	Fig 3A
AN-Pro-6	2	normal	2024	Fig 3A
AN-Pro-6	2	normal	2024	Fig 3A
AN-Pro-6	2	normal	2024	Fig 3A
AN-Pro-6	2	normal	2024	Fig 3A
AN-Pro-6	3	normal	2024	Fig 3A
AN-Pro-6	3	normal	2024	Fig 3A
AN-Pro-6	3	normal	2024	Fig 3A
AN-Pro-6	3	normal	2024	Fig 3A
AN-Pro-6	4	normal	2024	Fig 3A
AN-Pro-6	4	normal	2024	Fig 3A
AN-Pro-6	4	normal	2024	Fig 3A
AN-Pro-6	4	normal	2024	Fig 3A
AN-Pro-6	5	normal	2024	Fig 3A
AN-Pro-6	5	normal	2024	Fig 3A
AN-Pro-6	5	normal	2024	Fig 3A
AN-Pro-6	5	normal	2024	Fig 3A
AN-Pro-6	6	normal	2024	Fig 3A
AN-Pro-6	6	normal	2024	Fig 3A
AN-Pro-6	6	normal	2024	Fig 3A
AN-Pro-6	9	normal	2024	Fig 3A
AN-Pro-6	9	normal	2024	Fig 3A
AN-Pro-6	9	normal	2024	Fig 3A
AN-Pro-6	9	normal	2024	Fig 3A
AN-Pro-6	10	normal	2024	Fig 3A
AN-Pro-6	10	normal	2024	Fig 3A
AN-Pro-6	11	normal	2024	Fig 3A
AN-Pro-6	11	normal	2024	Fig 3A
AN-Pro-6	11	normal	2024	Fig 3A
AN-Pro-6	11	normal	2024	Fig 3A
AN-Pro-6	12	normal	2024	Fig 3A
AN-Pro-6	12	normal	2024	Fig 3A
AN-Pro-6	12	normal	2024	Fig 3A
AN-Pro-6	12	normal	2024	Fig 3A
AN-Pro-6	13	normal	2024	Fig 3A
AN-Pro-6	13	normal	2024	Fig 3A
AN-Pro-6	13	normal	2024	Fig 3A
AN-Pro-6	14	normal	2024	Fig 3A
AN-Pro-6	14	normal	2024	Fig 3A
AN-Pro-6	14	normal	2024	Fig 3A
AN-Pro-6	14	normal	2024	Fig 3A
AN-Pro-6	15	normal	2024	Fig 3A
AN-Pro-6	15	normal	2024	Fig 3A
AN-Pro-6	15	normal	2024	Fig 3A
AN-Pro-6	15	normal	2024	Fig 3A
AN-Pro-6	16	normal	2024	Fig 3A
AN-Pro-6	16	normal	2024	Fig 3A
AN-Pro-6	17	normal	2024	Fig 3A
AN-Pro-6	17	normal	2024	Fig 3A
AN-Pro-6	18	normal	2024	Fig 3A
AN-Pro-6	19	normal	2024	Fig 3A
AN-Pro-6	19	normal	2024	Fig 3A
AN-Pro-6	19	normal	2024	Fig 3A
AN-Pro-6	20	normal	2024	Fig 3A
AN-Pro-6	20	normal	2024	Fig 3A
AN-Pro-6	21	normal	2024	Fig 3A
AN-Pro-6	21	normal	2024	Fig 3A
AN-Pro-6	22	normal	2024	Fig 3A
AN-Pro-6	22	normal	2024	Fig 3A
AN-Pro-6	23	normal	2024	Fig 3A
AN-Pro-6	23	normal	2024	Fig 3A
AN-Pro-6	23	normal	2024	Fig 3A
AN-Pro-6	24	normal	2024	Fig 3A
AN-Pro-6	24	normal	2024	Fig 3A
AN-Pro-6	24	normal	2024	Fig 3A
AN-Pro-6	24	normal	2024	Fig 3A
AN-Pro-6	25	normal	2024	Fig 3A
AN-Pro-6	25	normal	2024	Fig 3A
AN-Pro-6	26	normal	2024	Fig 3A
AN-Pro-6	26	normal	2024	Fig 3A
AN-Pro-6	26	normal	2024	Fig 3A
AN-Pro-6	27	normal	2024	Fig 3A
AN-Pro-6	27	normal	2024	Fig 3A
AN-Pro-6	27	normal	2024	Fig 3A
AN-Pro-6	28	normal	2024	Fig 3A
AN-Pro-6	28	normal	2024	Fig 3A
AN-Pro-6	28	normal	2024	Fig 3A
AN-Pro-6	28	normal	2024	Fig 3A
AN-Pro-6	29	normal	2024	Fig 3A
AN-Pro-6	29	normal	2024	Fig 3A
AN-Pro-6	30	normal	2024	Fig 3A
AN-Pro-6	30	normal	2024	Fig 3A
AN-Pro-3 x AN-Pro-2	1	normal	2024	Fig 3D
AN-Pro-3 x AN-Pro-2	1	normal	2024	Fig 3D
AN-Pro-3 x AN-Pro-2	1	normal	2024	Fig 3D
AN-Pro-3 x AN-Pro-2	1	normal	2024	Fig 3D
AN-Pro-3 x AN-Pro-2	1	normal	2024	Fig 3D
AN-Pro-3 x AN-Pro-2	2	normal	2024	Fig 3D
AN-Pro-3 x AN-Pro-2	2	normal	2024	Fig 3D
AN-Pro-3 x AN-Pro-2	2	normal	2024	Fig 3D
AN-Pro-3 x AN-Pro-2	2	normal	2024	Fig 3D
AN-Pro-3 x AN-Pro-2	2	normal	2024	Fig 3D
AN-Pro-3 x AN-Pro-2	3	normal	2024	Fig 3D
AN-Pro-3 x AN-Pro-2	3	normal	2024	Fig 3D
AN-Pro-3 x AN-Pro-2	3	normal	2024	Fig 3D
AN-Pro-3 x AN-Pro-2	3	normal	2024	Fig 3D
AN-Pro-3 x AN-Pro-2	3	normal	2024	Fig 3D
AN-Pro-3 x AN-Pro-2	3	normal	2024	Fig 3D
AN-Pro-3 x AN-Pro-2	4	normal	2024	Fig 3D
AN-Pro-3 x AN-Pro-2	4	normal	2024	Fig 3D
AN-Pro-3 x AN-Pro-2	4	normal	2024	Fig 3D
AN-Pro-3 x AN-Pro-2	4	normal	2024	Fig 3D
AN-Pro-3 x AN-Pro-2	4	normal	2024	Fig 3D
AN-Pro-3 x AN-Pro-2	4	normal	2024	Fig 3D
AN-Pro-3 x AN-Pro-2	5	normal	2024	Fig 3D
AN-Pro-3 x AN-Pro-2	5	normal	2024	Fig 3D
AN-Pro-3 x AN-Pro-2	5	normal	2024	Fig 3D
AN-Pro-3 x AN-Pro-2	5	normal	2024	Fig 3D
AN-Pro-3 x AN-Pro-2	5	normal	2024	Fig 3D
AN-Pro-3 x AN-Pro-2	6	normal	2024	Fig 3D
AN-Pro-3 x AN-Pro-2	6	normal	2024	Fig 3D
AN-Pro-3 x AN-Pro-2	6	normal	2024	Fig 3D
AN-Pro-3 x AN-Pro-2	6	normal	2024	Fig 3D
AN-Pro-3 x AN-Pro-2	7	normal	2024	Fig 3D
AN-Pro-3 x AN-Pro-2	7	tmf	2024	Fig 3D
AN-Pro-3 x AN-Pro-2	7	normal	2024	Fig 3D
AN-Pro-3 x AN-Pro-2	8	normal	2024	Fig 3D
AN-Pro-3 x AN-Pro-2	8	normal	2024	Fig 3D
AN-Pro-3 x AN-Pro-2	8	normal	2024	Fig 3D
AN-Pro-3 x AN-Pro-2	8	normal	2024	Fig 3D
AN-Pro-3 x AN-Pro-2	9	normal	2024	Fig 3D
AN-Pro-3 x AN-Pro-2	9	normal	2024	Fig 3D
AN-Pro-3 x AN-Pro-2	9	normal	2024	Fig 3D
AN-Pro-3 x AN-Pro-2	9	normal	2024	Fig 3D
AN-Pro-3 x AN-Pro-2	9	normal	2024	Fig 3D
AN-Pro-3 x AN-Pro-2	10	normal	2024	Fig 3D
AN-Pro-3 x AN-Pro-2	10	normal	2024	Fig 3D
AN-Pro-3 x AN-Pro-2	10	normal	2024	Fig 3D
AN-Pro-3 x AN-Pro-2	10	normal	2024	Fig 3D
AN-Pro-3 x AN-Pro-2	10	normal	2024	Fig 3D
AN-Pro-3 x AN-Pro-2	11	tmf	2024	Fig 3D
AN-Pro-3 x AN-Pro-2	11	normal	2024	Fig 3D
AN-Pro-3 x AN-Pro-2	11	normal	2024	Fig 3D
AN-Pro-3 x AN-Pro-2	12	normal	2024	Fig 3D
AN-Pro-3 x AN-Pro-2	12	normal	2024	Fig 3D
AN-Pro-3 x AN-Pro-2	12	normal	2024	Fig 3D
AN-Pro-3 x AN-Pro-2	12	normal	2024	Fig 3D
AN-Pro-3 x AN-Pro-2	12	normal	2024	Fig 3D
AN-Pro-3 x AN-Pro-1	1	tmf	2024	Fig 3D
AN-Pro-3 x AN-Pro-1	1	normal	2024	Fig 3D
AN-Pro-3 x AN-Pro-1	1	normal	2024	Fig 3D
AN-Pro-3 x AN-Pro-1	2	normal	2024	Fig 3D
AN-Pro-3 x AN-Pro-1	2	normal	2024	Fig 3D
AN-Pro-3 x AN-Pro-1	2	normal	2024	Fig 3D
AN-Pro-3 x AN-Pro-1	2	normal	2024	Fig 3D
AN-Pro-3 x AN-Pro-1	2	normal	2024	Fig 3D
AN-Pro-3 x AN-Pro-1	3	normal	2024	Fig 3D
AN-Pro-3 x AN-Pro-1	3	tmf	2024	Fig 3D
AN-Pro-3 x AN-Pro-1	3	normal	2024	Fig 3D
AN-Pro-3 x AN-Pro-1	4	normal	2024	Fig 3D
AN-Pro-3 x AN-Pro-1	4	normal	2024	Fig 3D
AN-Pro-3 x AN-Pro-1	4	tmf	2024	Fig 3D
AN-Pro-3 x AN-Pro-1	4	normal	2024	Fig 3D
AN-Pro-3 x AN-Pro-1	5	tmf	2024	Fig 3D
AN-Pro-3 x AN-Pro-1	5	normal	2024	Fig 3D
AN-Pro-3 x AN-Pro-1	5	normal	2024	Fig 3D
AN-Pro-3 x AN-Pro-1	5	normal	2024	Fig 3D
AN-Pro-3 x AN-Pro-1	5	normal	2024	Fig 3D
AN-Pro-3 x AN-Pro-1	6	normal	2024	Fig 3D
AN-Pro-3 x AN-Pro-1	6	normal	2024	Fig 3D
AN-Pro-3 x AN-Pro-1	6	normal	2024	Fig 3D
AN-Pro-3 x AN-Pro-1	6	normal	2024	Fig 3D
AN-Pro-3 x AN-Pro-1	6	normal	2024	Fig 3D
AN-Pro-3 x AN-Pro-1	7	tmf	2024	Fig 3D
AN-Pro-3 x AN-Pro-1	7	normal	2024	Fig 3D
AN-Pro-3 x AN-Pro-1	7	normal	2024	Fig 3D
AN-Pro-3 x AN-Pro-1	7	tmf	2024	Fig 3D
AN-Pro-3 x AN-Pro-1	7	tmf	2024	Fig 3D
AN-Pro-3 x AN-Pro-1	8	tmf	2024	Fig 3D
AN-Pro-3 x AN-Pro-1	8	normal	2024	Fig 3D
AN-Pro-3 x AN-Pro-1	8	tmf	2024	Fig 3D
AN-Pro-3 x AN-Pro-1	8	normal	2024	Fig 3D
AN-Pro-3 x AN-Pro-1	9	normal	2024	Fig 3D
AN-Pro-3 x AN-Pro-1	9	normal	2024	Fig 3D
AN-Pro-3 x AN-Pro-1	9	normal	2024	Fig 3D
AN-Pro-3 x AN-Pro-1	10	normal	2024	Fig 3D
AN-Pro-3 x AN-Pro-1	10	normal	2024	Fig 3D
AN-Pro-3 x AN-Pro-1	10	tmf	2024	Fig 3D
AN-Pro-3 x AN-Pro-1	10	normal	2024	Fig 3D
AN-Pro-3 x AN-Pro-1	11	tmf	2024	Fig 3D
AN-Pro-3 x AN-Pro-1	11	tmf	2024	Fig 3D
AN-Pro-3 x AN-Pro-1	11	normal	2024	Fig 3D
AN-Pro-3 x AN-Pro-1	11	normal	2024	Fig 3D
AN-Pro-3 x AN-Pro-1	12	normal	2024	Fig 3D
AN-Pro-3 x AN-Pro-1	12	normal	2024	Fig 3D
AN-Pro-3 x AN-Pro-1	12	tmf	2024	Fig 3D
AN-Pro-3 x AN-Pro-1	12	normal	2024	Fig 3D
AN-Pro-3 x AN-Pro-1	13	tmf	2024	Fig 3D
AN-Pro-3 x AN-Pro-1	13	normal	2024	Fig 3D
AN-Pro-3 x AN-Pro-1	13	tmf	2024	Fig 3D
AN-Pro-3 x AN-Pro-1	13	tmf	2024	Fig 3D
AN-Pro-3 x AN-Pro-1	14	normal	2024	Fig 3D
AN-Pro-3 x AN-Pro-1	14	normal	2024	Fig 3D
AN-Pro-3 x AN-Pro-1	14	tmf	2024	Fig 3D
AN-Pro-3 x AN-Pro-1	14	normal	2024	Fig 3D

## Sheet: Tomato_flowering_time
S1 Data. Arabidopsis and tomato phenotyping raw data. Tomato flowering time
Genotype	Plant Number	Leaves to flowering	Year	Figure
tmf	1	5	2023	Fig 2D
tmf	2	5	2023	Fig 2D
tmf	3	5	2023	Fig 2D
tmf	4	5	2023	Fig 2D
tmf	5	5	2023	Fig 2D
tmf	6	5	2023	Fig 2D
tmf	7	5	2023	Fig 2D
tmf	8	5	2023	Fig 2D
tmf	9	6	2023	Fig 2D
tmf	10	5	2023	Fig 2D
tmf	11	5	2023	Fig 2D
tmf	12	5	2023	Fig 2D
tmf	13	5	2023	Fig 2D
tmf	14	5	2023	Fig 2D
tmf	15	5	2023	Fig 2D
tmf	16	6	2023	Fig 2D
WT	1	9	2023	Fig 2D
WT	2	6	2023	Fig 2D
WT	3	8	2023	Fig 2D
WT	4	6	2023	Fig 2D
WT	5	8	2023	Fig 2D
WT	6	7	2023	Fig 2D
WT	7	7	2023	Fig 2D
WT	8	7	2023	Fig 2D
WT	9	8	2023	Fig 2D
WT	10	7	2023	Fig 2D
WT	11	7	2023	Fig 2D
WT	12	7	2023	Fig 2D
WT	13	7	2023	Fig 2D
WT	14	5	2023	Fig 2D
WT	15	7	2023	Fig 2D
WT	16	7	2023	Fig 2D
WT	17	7	2023	Fig 2D
WT	18	9	2023	Fig 2D
WT	19	7	2023	Fig 2D
WT	20	7	2023	Fig 2D
WT	21	7	2023	Fig 2D
WT	22	7	2023	Fig 2D
WT	23	7	2023	Fig 2D
WT	24	6	2023	Fig 2D
AN-Pro-3	1	7	2023	Fig 2D
AN-Pro-3	2	6	2023	Fig 2D
AN-Pro-3	3	7	2023	Fig 2D
AN-Pro-3	4	6	2023	Fig 2D
AN-Pro-3	5	7	2023	Fig 2D
AN-Pro-3	6	6	2023	Fig 2D
AN-Pro-3	7	6	2023	Fig 2D
AN-Pro-3	8	6	2023	Fig 2D
AN-Pro-3	9	6	2023	Fig 2D
AN-Pro-3	10	7	2023	Fig 2D
AN-Pro-3	11	6	2023	Fig 2D
AN-Pro-3	12	6	2023	Fig 2D
AN-Pro-3	13	6	2023	Fig 2D
AN-Pro-3	14	6	2023	Fig 2D
AN-Pro-3	15	6	2023	Fig 2D
AN-Pro-3	16	6	2023	Fig 2D
AN-Pro-3	17	6	2023	Fig 2D
AN-Pro-3	18	6	2023	Fig 2D
AN-Pro-3	19	8	2023	Fig 2D
AN-Pro-3	20	6	2023	Fig 2D
AN-Pro-3	21	6	2023	Fig 2D
AN-Pro-3	22	7	2023	Fig 2D
AN-Pro-3	23	8	2023	Fig 2D
AN-Pro-3	24	6	2023	Fig 2D

## Sheet: AN_expression
S1 Data. Arabidopsis and tomato phenotyping raw data. AN expression in early vegetative meristems
Genotype	Biological Replicate	Technical Replicate	Target	Cq value	Figure
AN-Pro-3	1	1	UBQ10	16.0483	Fig 2E
AN-Pro-3	1	2	UBQ10	16.2935	Fig 2E
AN-Pro-3	2	1	UBQ10	15.2588	Fig 2E
AN-Pro-3	2	2	UBQ10	15.6043	Fig 2E
AN-Pro-3	3	1	UBQ10	19.1782	Fig 2E
AN-Pro-3	3	2	UBQ10	19.5608	Fig 2E
AN-Pro-3	1	1	AN	24.8786	Fig 2E
AN-Pro-3	1	2	AN	25.5003	Fig 2E
AN-Pro-3	2	1	AN	25.6668	Fig 2E
AN-Pro-3	2	2	AN	26.7835	Fig 2E
AN-Pro-3	3	1	AN	29.0278	Fig 2E
AN-Pro-3	3	2	AN	29.2534	Fig 2E
WT	1	1	UBQ10	17.1153	Fig 2E
WT	1	2	UBQ10	17.2016	Fig 2E
WT	2	1	UBQ10	15.3727	Fig 2E
WT	2	2	UBQ10	15.6721	Fig 2E
WT	3	1	UBQ10	16.4668	Fig 2E
WT	3	2	UBQ10	16.4489	Fig 2E
WT	1	1	AN	32.1018	Fig 2E
WT	1	2	AN	33.1526	Fig 2E
WT	2	1	AN	27.5917	Fig 2E
WT	2	2	AN	29.988	Fig 2E
WT	3	1	AN	29.8085	Fig 2E
WT	3	2	AN	29.881	Fig 2E
tmf	1	1	UBQ10	14.0737	Fig 2E
tmf	1	2	UBQ10	13.4127	Fig 2E
tmf	2	1	UBQ10	15.7956	Fig 2E
tmf	2	2	UBQ10	15.639	Fig 2E
tmf	3	1	UBQ10	14.6695	Fig 2E
tmf	3	2	UBQ10	14.4796	Fig 2E
tmf	1	1	AN	27.7089	Fig 2E
tmf	1	2	AN	28.0099	Fig 2E
tmf	2	1	AN	29.8742	Fig 2E
tmf	2	2	AN	28.971	Fig 2E
tmf	3	1	AN	28.1058	Fig 2E
tmf	3	2	AN	28.23	Fig 2E

## Sheet: Tomato_inflorescences_by_age
S1 Data. Arabidopsis and tomato phenotyping raw data. Tomato inflorescence architecture by inflorescence number
Genotype	Plant Number	Inflorescence Number	Phenotype	Year	Figure
AN-Pro-3	1	1	tmf	2024	Fig 3C
AN-Pro-3	2	1	tmf	2024	Fig 3C
AN-Pro-3	3	1	tmf	2024	Fig 3C
AN-Pro-3	4	1	tmf	2024	Fig 3C
AN-Pro-3	6	1	tmf	2024	Fig 3C
AN-Pro-3	8	1	tmf	2024	Fig 3C
AN-Pro-3	9	1	tmf	2024	Fig 3C
AN-Pro-3	10	1	tmf	2024	Fig 3C
AN-Pro-3	11	1	tmf	2024	Fig 3C
AN-Pro-3	12	1	tmf	2024	Fig 3C
AN-Pro-3	14	1	tmf	2024	Fig 3C
AN-Pro-3	15	1	tmf	2024	Fig 3C
AN-Pro-3	16	1	tmf	2024	Fig 3C
AN-Pro-3	17	1	normal	2024	Fig 3C
AN-Pro-3	18	1	normal	2024	Fig 3C
AN-Pro-3	19	1	tmf	2024	Fig 3C
AN-Pro-3	20	1	tmf	2024	Fig 3C
AN-Pro-3	21	1	tmf	2024	Fig 3C
AN-Pro-3	22	1	tmf	2024	Fig 3C
AN-Pro-3	23	1	tmf	2024	Fig 3C
AN-Pro-3	24	1	tmf	2024	Fig 3C
AN-Pro-3	25	1	normal	2024	Fig 3C
AN-Pro-3	26	1	tmf	2024	Fig 3C
AN-Pro-3	27	1	tmf	2024	Fig 3C
AN-Pro-3	28	1	tmf	2024	Fig 3C
AN-Pro-3	29	1	tmf	2024	Fig 3C
AN-Pro-3	30	1	tmf	2024	Fig 3C
AN-Pro-3	31	1	tmf	2024	Fig 3C
AN-Pro-3	32	1	tmf	2024	Fig 3C
AN-Pro-3	33	1	tmf	2024	Fig 3C
AN-Pro-3	34	1	tmf	2024	Fig 3C
AN-Pro-3	35	1	normal	2024	Fig 3C
AN-Pro-3	36	1	tmf	2024	Fig 3C
AN-Pro-3	37	1	normal	2024	Fig 3C
AN-Pro-3	38	1	tmf	2024	Fig 3C
AN-Pro-3	39	1	tmf	2024	Fig 3C
AN-Pro-3	40	1	tmf	2024	Fig 3C
AN-Pro-3	41	1	tmf	2024	Fig 3C
AN-Pro-3	1	2	normal	2024	Fig 3C
AN-Pro-3	2	2	normal	2024	Fig 3C
AN-Pro-3	3	2	tmf	2024	Fig 3C
AN-Pro-3	4	2	normal	2024	Fig 3C
AN-Pro-3	6	2	normal	2024	Fig 3C
AN-Pro-3	7	2	normal	2024	Fig 3C
AN-Pro-3	8	2	normal	2024	Fig 3C
AN-Pro-3	9	2	normal	2024	Fig 3C
AN-Pro-3	10	2	normal	2024	Fig 3C
AN-Pro-3	11	2	tmf	2024	Fig 3C
AN-Pro-3	12	2	tmf	2024	Fig 3C
AN-Pro-3	14	2	normal	2024	Fig 3C
AN-Pro-3	15	2	normal	2024	Fig 3C
AN-Pro-3	16	2	normal	2024	Fig 3C
AN-Pro-3	17	2	tmf	2024	Fig 3C
AN-Pro-3	18	2	normal	2024	Fig 3C
AN-Pro-3	19	2	tmf	2024	Fig 3C
AN-Pro-3	20	2	normal	2024	Fig 3C
AN-Pro-3	21	2	normal	2024	Fig 3C
AN-Pro-3	22	2	normal	2024	Fig 3C
AN-Pro-3	23	2	tmf	2024	Fig 3C
AN-Pro-3	24	2	normal	2024	Fig 3C
AN-Pro-3	25	2	tmf	2024	Fig 3C
AN-Pro-3	26	2	normal	2024	Fig 3C
AN-Pro-3	27	2	tmf	2024	Fig 3C
AN-Pro-3	28	2	normal	2024	Fig 3C
AN-Pro-3	29	2	normal	2024	Fig 3C
AN-Pro-3	30	2	normal	2024	Fig 3C
AN-Pro-3	31	2	normal	2024	Fig 3C
AN-Pro-3	32	2	normal	2024	Fig 3C
AN-Pro-3	33	2	normal	2024	Fig 3C
AN-Pro-3	34	2	normal	2024	Fig 3C
AN-Pro-3	35	2	tmf	2024	Fig 3C
AN-Pro-3	36	2	tmf	2024	Fig 3C
AN-Pro-3	37	2	normal	2024	Fig 3C
AN-Pro-3	38	2	tmf	2024	Fig 3C
AN-Pro-3	39	2	normal	2024	Fig 3C
AN-Pro-3	40	2	normal	2024	Fig 3C
AN-Pro-3	41	2	normal	2024	Fig 3C
AN-Pro-3	1	3	tmf	2024	Fig 3C
AN-Pro-3	2	3	tmf	2024	Fig 3C
AN-Pro-3	4	3	tmf	2024	Fig 3C
AN-Pro-3	6	3	normal	2024	Fig 3C
AN-Pro-3	7	3	tmf	2024	Fig 3C
AN-Pro-3	8	3	normal	2024	Fig 3C
AN-Pro-3	9	3	normal	2024	Fig 3C
AN-Pro-3	10	3	tmf	2024	Fig 3C
AN-Pro-3	12	3	normal	2024	Fig 3C
AN-Pro-3	14	3	tmf	2024	Fig 3C
AN-Pro-3	16	3	tmf	2024	Fig 3C
AN-Pro-3	17	3	normal	2024	Fig 3C
AN-Pro-3	18	3	tmf	2024	Fig 3C
AN-Pro-3	19	3	normal	2024	Fig 3C
AN-Pro-3	20	3	normal	2024	Fig 3C
AN-Pro-3	21	3	normal	2024	Fig 3C
AN-Pro-3	22	3	normal	2024	Fig 3C
AN-Pro-3	23	3	tmf	2024	Fig 3C
AN-Pro-3	24	3	normal	2024	Fig 3C
AN-Pro-3	25	3	normal	2024	Fig 3C
AN-Pro-3	26	3	normal	2024	Fig 3C
AN-Pro-3	27	3	normal	2024	Fig 3C
AN-Pro-3	28	3	normal	2024	Fig 3C
AN-Pro-3	29	3	normal	2024	Fig 3C
AN-Pro-3	30	3	normal	2024	Fig 3C
AN-Pro-3	31	3	normal	2024	Fig 3C
AN-Pro-3	32	3	normal	2024	Fig 3C
AN-Pro-3	33	3	normal	2024	Fig 3C
AN-Pro-3	34	3	normal	2024	Fig 3C
AN-Pro-3	35	3	normal	2024	Fig 3C
AN-Pro-3	36	3	tmf	2024	Fig 3C

## Sheet: Arabidopsis_petal_number
S1 Data. Arabidopsis and tomato phenotyping raw data. Arabidopsis petal counts
Genotype	Plant Number	Flower number	Petal Number	Year	Figure
Col-0	2	1	4	2022	Fig 5B-D, S2A
Col-0	2	2	4	2022	Fig 5B-D, S2A
Col-0	2	3	4	2022	Fig 5B-D, S2A
Col-0	2	4	4	2022	Fig 5B-D, S2A
Col-0	2	5	4	2022	Fig 5B-D, S2A
Col-0	2	6	4	2022	Fig 5B-D, S2A
Col-0	2	7	4	2022	Fig 5B-D, S2A
Col-0	2	8	4	2022	Fig 5B-D, S2A
Col-0	2	9	4	2022	Fig 5B-D, S2A
Col-0	2	10	4	2022	Fig 5B-D, S2A
Col-0	4	1	4	2022	Fig 5B-D, S2A
Col-0	4	2	4	2022	Fig 5B-D, S2A
Col-0	4	3	4	2022	Fig 5B-D, S2A
Col-0	4	4	4	2022	Fig 5B-D, S2A
Col-0	4	5	4	2022	Fig 5B-D, S2A
Col-0	4	6	4	2022	Fig 5B-D, S2A
Col-0	4	7	4	2022	Fig 5B-D, S2A
Col-0	4	8	4	2022	Fig 5B-D, S2A
Col-0	4	9	4	2022	Fig 5B-D, S2A
Col-0	4	10	4	2022	Fig 5B-D, S2A
Col-0	5	1	4	2022	Fig 5B-D, S2A
Col-0	5	2	4	2022	Fig 5B-D, S2A
Col-0	5	3	4	2022	Fig 5B-D, S2A
Col-0	5	4	4	2022	Fig 5B-D, S2A
Col-0	5	5	4	2022	Fig 5B-D, S2A
Col-0	5	6	4	2022	Fig 5B-D, S2A
Col-0	5	7	4	2022	Fig 5B-D, S2A
Col-0	5	8	4	2022	Fig 5B-D, S2A
Col-0	5	9	4	2022	Fig 5B-D, S2A
Col-0	5	10	4	2022	Fig 5B-D, S2A
Col-0	6	1	4	2022	Fig 5B-D, S2A
Col-0	6	2	4	2022	Fig 5B-D, S2A
Col-0	6	3	4	2022	Fig 5B-D, S2A
Col-0	6	4	4	2022	Fig 5B-D, S2A
Col-0	6	5	4	2022	Fig 5B-D, S2A
Col-0	6	6	4	2022	Fig 5B-D, S2A
Col-0	6	7	4	2022	Fig 5B-D, S2A
Col-0	6	8	4	2022	Fig 5B-D, S2A
Col-0	6	9	4	2022	Fig 5B-D, S2A
Col-0	6	10	4	2022	Fig 5B-D, S2A
Col-0	8	2	4	2022	Fig 5B-D, S2A
Col-0	8	3	4	2022	Fig 5B-D, S2A
Col-0	8	4	4	2022	Fig 5B-D, S2A
Col-0	8	5	4	2022	Fig 5B-D, S2A
Col-0	8	6	4	2022	Fig 5B-D, S2A
Col-0	8	7	4	2022	Fig 5B-D, S2A
Col-0	8	8	4	2022	Fig 5B-D, S2A
Col-0	8	9	4	2022	Fig 5B-D, S2A
Col-0	8	10	4	2022	Fig 5B-D, S2A
Col-0	8	11	4	2022	Fig 5B-D, S2A
Col-0	11	1	4	2022	Fig 5B-D, S2A
Col-0	11	2	4	2022	Fig 5B-D, S2A
Col-0	11	3	4	2022	Fig 5B-D, S2A
Col-0	11	4	4	2022	Fig 5B-D, S2A
Col-0	11	5	4	2022	Fig 5B-D, S2A
Col-0	11	6	4	2022	Fig 5B-D, S2A
Col-0	11	7	4	2022	Fig 5B-D, S2A
Col-0	11	8	4	2022	Fig 5B-D, S2A
Col-0	11	9	4	2022	Fig 5B-D, S2A
Col-0	11	10	4	2022	Fig 5B-D, S2A
Col-0	12	1	4	2022	Fig 5B-D, S2A
Col-0	12	2	4	2022	Fig 5B-D, S2A
Col-0	12	3	4	2022	Fig 5B-D, S2A
Col-0	12	4	4	2022	Fig 5B-D, S2A
Col-0	12	5	4	2022	Fig 5B-D, S2A
Col-0	12	6	4	2022	Fig 5B-D, S2A
Col-0	12	7	4	2022	Fig 5B-D, S2A
Col-0	12	8	4	2022	Fig 5B-D, S2A
Col-0	12	9	4	2022	Fig 5B-D, S2A
Col-0	12	10	4	2022	Fig 5B-D, S2A
Col-0	13	1	4	2022	Fig 5B-D, S2A
Col-0	13	2	4	2022	Fig 5B-D, S2A
Col-0	13	3	4	2022	Fig 5B-D, S2A
Col-0	13	4	4	2022	Fig 5B-D, S2A
Col-0	13	5	4	2022	Fig 5B-D, S2A
Col-0	13	6	4	2022	Fig 5B-D, S2A
Col-0	13	7	4	2022	Fig 5B-D, S2A
Col-0	13	8	4	2022	Fig 5B-D, S2A
Col-0	13	9	4	2022	Fig 5B-D, S2A
Col-0	13	10	4	2022	Fig 5B-D, S2A
Col-0	14	1	4	2022	Fig 5B-D, S2A
Col-0	14	2	4	2022	Fig 5B-D, S2A
Col-0	14	3	4	2022	Fig 5B-D, S2A
Col-0	14	4	4	2022	Fig 5B-D, S2A
Col-0	14	5	4	2022	Fig 5B-D, S2A
Col-0	14	6	4	2022	Fig 5B-D, S2A
Col-0	14	7	4	2022	Fig 5B-D, S2A
Col-0	14	8	4	2022	Fig 5B-D, S2A
Col-0	14	9	4	2022	Fig 5B-D, S2A
Col-0	14	10	4	2022	Fig 5B-D, S2A
Col-0	15	1	4	2022	Fig 5B-D, S2A
Col-0	15	2	4	2022	Fig 5B-D, S2A
Col-0	15	3	4	2022	Fig 5B-D, S2A
Col-0	15	4	4	2022	Fig 5B-D, S2A
Col-0	15	5	4	2022	Fig 5B-D, S2A
Col-0	15	6	4	2022	Fig 5B-D, S2A
Col-0	15	7	4	2022	Fig 5B-D, S2A
Col-0	15	8	4	2022	Fig 5B-D, S2A
Col-0	15	9	4	2022	Fig 5B-D, S2A
Col-0	15	10	4	2022	Fig 5B-D, S2A
Col-0	16	1	4	2022	Fig 5B-D, S2A
Col-0	16	2	4	2022	Fig 5B-D, S2A
Col-0	16	3	4	2022	Fig 5B-D, S2A
Col-0	16	4	4	2022	Fig 5B-D, S2A
Col-0	16	5	4	2022	Fig 5B-D, S2A
Col-0	16	6	4	2022	Fig 5B-D, S2A
Col-0	16	7	4	2022	Fig 5B-D, S2A
Col-0	16	8	4	2022	Fig 5B-D, S2A
Col-0	16	9	4	2022	Fig 5B-D, S2A
Col-0	16	10	4	2022	Fig 5B-D, S2A
Col-0	17	1	4	2022	Fig 5B-D, S2A
Col-0	17	2	4	2022	Fig 5B-D, S2A
Col-0	17	3	4	2022	Fig 5B-D, S2A
Col-0	17	4	4	2022	Fig 5B-D, S2A
Col-0	17	5	4	2022	Fig 5B-D, S2A
Col-0	17	6	4	2022	Fig 5B-D, S2A
Col-0	17	7	4	2022	Fig 5B-D, S2A
Col-0	17	8	4	2022	Fig 5B-D, S2A
Col-0	17	9	4	2022	Fig 5B-D, S2A
Col-0	17	10	4	2022	Fig 5B-D, S2A
Col-0	18	1	4	2022	Fig 5B-D, S2A
Col-0	18	2	4	2022	Fig 5B-D, S2A
Col-0	18	3	4	2022	Fig 5B-D, S2A
Col-0	18	4	4	2022	Fig 5B-D, S2A
Col-0	18	5	4	2022	Fig 5B-D, S2A
Col-0	18	6	4	2022	Fig 5B-D, S2A
Col-0	18	7	4	2022	Fig 5B-D, S2A
Col-0	18	8	4	2022	Fig 5B-D, S2A
Col-0	18	9	4	2022	Fig 5B-D, S2A
Col-0	18	10	4	2022	Fig 5B-D, S2A
Col-0	19	1	4	2022	Fig 5B-D, S2A
Col-0	19	2	4	2022	Fig 5B-D, S2A
Col-0	19	3	4	2022	Fig 5B-D, S2A
Col-0	19	4	4	2022	Fig 5B-D, S2A
Col-0	19	5	4	2022	Fig 5B-D, S2A
Col-0	19	6	4	2022	Fig 5B-D, S2A
Col-0	19	7	4	2022	Fig 5B-D, S2A
Col-0	19	8	4	2022	Fig 5B-D, S2A
Col-0	19	9	4	2022	Fig 5B-D, S2A
Col-0	19	10	4	2022	Fig 5B-D, S2A
Col-0	20	1	4	2022	Fig 5B-D, S2A
Col-0	20	2	4	2022	Fig 5B-D, S2A
Col-0	20	3	4	2022	Fig 5B-D, S2A
Col-0	20	4	4	2022	Fig 5B-D, S2A
Col-0	20	5	4	2022	Fig 5B-D, S2A
Col-0	20	6	4	2022	Fig 5B-D, S2A
Col-0	20	7	4	2022	Fig 5B-D, S2A
Col-0	20	8	4	2022	Fig 5B-D, S2A
Col-0	20	9	4	2022	Fig 5B-D, S2A
Col-0	20	10	4	2022	Fig 5B-D, S2A
Col-0	21	1	4	2022	Fig 5B-D, S2A
Col-0	21	2	4	2022	Fig 5B-D, S2A
Col-0	21	3	4	2022	Fig 5B-D, S2A
Col-0	21	4	4	2022	Fig 5B-D, S2A
Col-0	21	5	4	2022	Fig 5B-D, S2A
Col-0	21	6	4	2022	Fig 5B-D, S2A
Col-0	21	7	4	2022	Fig 5B-D, S2A
Col-0	21	8	4	2022	Fig 5B-D, S2A
Col-0	21	9	4	2022	Fig 5B-D, S2A
Col-0	21	10	4	2022	Fig 5B-D, S2A
Col-0	22	3	4	2022	Fig 5B-D, S2A
Col-0	22	4	4	2022	Fig 5B-D, S2A
Col-0	22	5	4	2022	Fig 5B-D, S2A
Col-0	22	6	4	2022	Fig 5B-D, S2A
Col-0	22	7	4	2022	Fig 5B-D, S2A
Col-0	22	8	4	2022	Fig 5B-D, S2A
Col-0	22	9	4	2022	Fig 5B-D, S2A
Col-0	22	10	4	2022	Fig 5B-D, S2A
Col-0	22	11	4	2022	Fig 5B-D, S2A
Col-0	23	12	4	2022	Fig 5B-D, S2A
Col-0	23	2	4	2022	Fig 5B-D, S2A
Col-0	23	3	4	2022	Fig 5B-D, S2A
Col-0	23	4	4	2022	Fig 5B-D, S2A
Col-0	23	5	4	2022	Fig 5B-D, S2A
Col-0	23	6	4	2022	Fig 5B-D, S2A
Col-0	23	7	4	2022	Fig 5B-D, S2A
Col-0	23	8	4	2022	Fig 5B-D, S2A
Col-0	23	9	4	2022	Fig 5B-D, S2A
Col-0	23	10	4	2022	Fig 5B-D, S2A
Col-0	23	11	4	2022	Fig 5B-D, S2A
Col-0	24	1	4	2022	Fig 5B-D, S2A
Col-0	24	2	4	2022	Fig 5B-D, S2A
Col-0	24	3	4	2022	Fig 5B-D, S2A
Col-0	24	4	4	2022	Fig 5B-D, S2A
Col-0	24	5	4	2022	Fig 5B-D, S2A
Col-0	24	6	4	2022	Fig 5B-D, S2A
Col-0	24	7	4	2022	Fig 5B-D, S2A
Col-0	24	8	4	2022	Fig 5B-D, S2A
Col-0	24	9	4	2022	Fig 5B-D, S2A
Col-0	24	10	4	2022	Fig 5B-D, S2A
Col-0	25	1	4	2022	Fig 5B-D, S2A
Col-0	25	2	4	2022	Fig 5B-D, S2A
Col-0	25	3	4	2022	Fig 5B-D, S2A
Col-0	25	4	4	2022	Fig 5B-D, S2A
Col-0	25	5	4	2022	Fig 5B-D, S2A
Col-0	25	6	4	2022	Fig 5B-D, S2A
Col-0	25	7	4	2022	Fig 5B-D, S2A
Col-0	25	8	4	2022	Fig 5B-D, S2A
Col-0	25	9	4	2022	Fig 5B-D, S2A
Col-0	25	10	4	2022	Fig 5B-D, S2A
Col-0	26	1	4	2022	Fig 5B-D, S2A
Col-0	26	2	4	2022	Fig 5B-D, S2A
Col-0	26	3	4	2022	Fig 5B-D, S2A
Col-0	26	4	4	2022	Fig 5B-D, S2A
Col-0	26	5	4	2022	Fig 5B-D, S2A
Col-0	26	6	4	2022	Fig 5B-D, S2A
Col-0	26	7	4	2022	Fig 5B-D, S2A
Col-0	26	8	4	2022	Fig 5B-D, S2A
Col-0	26	9	4	2022	Fig 5B-D, S2A
Col-0	26	10	4	2022	Fig 5B-D, S2A
Col-0	28	1	4	2022	Fig 5B-D, S2A
Col-0	28	2	4	2022	Fig 5B-D, S2A
Col-0	28	3	4	2022	Fig 5B-D, S2A
Col-0	28	4	4	2022	Fig 5B-D, S2A
Col-0	28	5	4	2022	Fig 5B-D, S2A
Col-0	28	6	4	2022	Fig 5B-D, S2A
Col-0	28	7	4	2022	Fig 5B-D, S2A
Col-0	28	8	4	2022	Fig 5B-D, S2A
Col-0	28	9	4	2022	Fig 5B-D, S2A
Col-0	28	10	4	2022	Fig 5B-D, S2A
Col-0	29	1	4	2022	Fig 5B-D, S2A
Col-0	29	2	4	2022	Fig 5B-D, S2A
Col-0	29	3	4	2022	Fig 5B-D, S2A
Col-0	29	4	4	2022	Fig 5B-D, S2A
Col-0	29	5	4	2022	Fig 5B-D, S2A
Col-0	29	6	4	2022	Fig 5B-D, S2A
Col-0	29	7	4	2022	Fig 5B-D, S2A
Col-0	29	8	4	2022	Fig 5B-D, S2A
Col-0	29	9	4	2022	Fig 5B-D, S2A
Col-0	29	10	4	2022	Fig 5B-D, S2A
Col-0	29	11	4	2022	Fig 5B-D, S2A
Col-0	29	12	4	2022	Fig 5B-D, S2A
Col-0	29	13	4	2022	Fig 5B-D, S2A
Col-0	29	14	4	2022	Fig 5B-D, S2A
Col-0	29	15	4	2022	Fig 5B-D, S2A
Col-0	30	1	4	2022	Fig 5B-D, S2A
Col-0	30	2	4	2022	Fig 5B-D, S2A
Col-0	30	3	4	2022	Fig 5B-D, S2A
Col-0	30	4	4	2022	Fig 5B-D, S2A
Col-0	30	5	4	2022	Fig 5B-D, S2A
Col-0	30	6	4	2022	Fig 5B-D, S2A
Col-0	30	7	4	2022	Fig 5B-D, S2A
Col-0	30	8	4	2022	Fig 5B-D, S2A
Col-0	30	9	4	2022	Fig 5B-D, S2A
Col-0	30	10	4	2022	Fig 5B-D, S2A
Col-0	30	11	4	2022	Fig 5B-D, S2A
Col-0	30	12	4	2022	Fig 5B-D, S2A
Col-0	30	13	4	2022	Fig 5B-D, S2A
Col-0	30	14	4	2022	Fig 5B-D, S2A
Col-0	30	15	4	2022	Fig 5B-D, S2A
Col-0	31	1	4	2022	Fig 5B-D, S2A
Col-0	31	2	4	2022	Fig 5B-D, S2A
Col-0	31	3	4	2022	Fig 5B-D, S2A
Col-0	31	5	4	2022	Fig 5B-D, S2A
Col-0	31	6	4	2022	Fig 5B-D, S2A
Col-0	31	7	4	2022	Fig 5B-D, S2A
Col-0	31	8	4	2022	Fig 5B-D, S2A
Col-0	31	9	4	2022	Fig 5B-D, S2A
Col-0	31	10	4	2022	Fig 5B-D, S2A
Col-0	31	11	4	2022	Fig 5B-D, S2A
Col-0	31	12	4	2022	Fig 5B-D, S2A
Col-0	31	13	4	2022	Fig 5B-D, S2A
Col-0	31	14	4	2022	Fig 5B-D, S2A
Col-0	31	15	4	2022	Fig 5B-D, S2A
Col-0	31	16	4	2022	Fig 5B-D, S2A
Col-0	32	1	4	2022	Fig 5B-D, S2A
Col-0	32	2	4	2022	Fig 5B-D, S2A
Col-0	32	3	4	2022	Fig 5B-D, S2A
Col-0	32	4	4	2022	Fig 5B-D, S2A
Col-0	32	5	4	2022	Fig 5B-D, S2A
Col-0	32	6	4	2022	Fig 5B-D, S2A
Col-0	32	7	4	2022	Fig 5B-D, S2A
Col-0	32	8	4	2022	Fig 5B-D, S2A
Col-0	32	9	4	2022	Fig 5B-D, S2A
Col-0	32	10	4	2022	Fig 5B-D, S2A
Col-0	32	11	4	2022	Fig 5B-D, S2A
Col-0	32	12	4	2022	Fig 5B-D, S2A
Col-0	32	13	4	2022	Fig 5B-D, S2A
Col-0	32	14	4	2022	Fig 5B-D, S2A
Col-0	32	15	4	2022	Fig 5B-D, S2A
Col-0	33	1	4	2022	Fig 5B-D, S2A
Col-0	33	2	4	2022	Fig 5B-D, S2A
Col-0	33	3	4	2022	Fig 5B-D, S2A
Col-0	33	4	4	2022	Fig 5B-D, S2A
Col-0	33	5	4	2022	Fig 5B-D, S2A
Col-0	33	6	4	2022	Fig 5B-D, S2A
Col-0	33	7	4	2022	Fig 5B-D, S2A
Col-0	33	8	4	2022	Fig 5B-D, S2A
Col-0	34	1	4	2022	Fig 5B-D, S2A
Col-0	34	2	4	2022	Fig 5B-D, S2A
Col-0	34	3	4	2022	Fig 5B-D, S2A
Col-0	34	4	4	2022	Fig 5B-D, S2A
Col-0	34	5	4	2022	Fig 5B-D, S2A
Col-0	34	6	4	2022	Fig 5B-D, S2A
Col-0	34	7	4	2022	Fig 5B-D, S2A
Col-0	34	8	4	2022	Fig 5B-D, S2A
Col-0	34	9	4	2022	Fig 5B-D, S2A
Col-0	34	10	4	2022	Fig 5B-D, S2A
Col-0	34	11	4	2022	Fig 5B-D, S2A
Col-0	34	12	4	2022	Fig 5B-D, S2A
Col-0	34	13	4	2022	Fig 5B-D, S2A
Col-0	35	1	4	2022	Fig 5B-D, S2A
Col-0	35	2	4	2022	Fig 5B-D, S2A
Col-0	35	3	4	2022	Fig 5B-D, S2A
Col-0	35	4	4	2022	Fig 5B-D, S2A
Col-0	35	5	4	2022	Fig 5B-D, S2A
Col-0	35	6	4	2022	Fig 5B-D, S2A
Col-0	35	7	4	2022	Fig 5B-D, S2A
Col-0	35	8	4	2022	Fig 5B-D, S2A
Col-0	35	9	4	2022	Fig 5B-D, S2A
Col-0	35	10	4	2022	Fig 5B-D, S2A
Col-0	35	11	4	2022	Fig 5B-D, S2A
Col-0	35	12	4	2022	Fig 5B-D, S2A
Col-0	36	1	4	2022	Fig 5B-D, S2A
Col-0	36	2	4	2022	Fig 5B-D, S2A
Col-0	36	3	4	2022	Fig 5B-D, S2A
Col-0	36	4	4	2022	Fig 5B-D, S2A
Col-0	36	5	4	2022	Fig 5B-D, S2A
Col-0	36	6	4	2022	Fig 5B-D, S2A
Col-0	36	7	4	2022	Fig 5B-D, S2A
Col-0	36	8	4	2022	Fig 5B-D, S2A
Col-0	36	9	4	2022	Fig 5B-D, S2A
Col-0	36	10	4	2022	Fig 5B-D, S2A
Col-0	36	11	4	2022	Fig 5B-D, S2A
Col-0	36	12	4	2022	Fig 5B-D, S2A
Col-0	36	13	4	2022	Fig 5B-D, S2A
Col-0	36	14	4	2022	Fig 5B-D, S2A
Col-0	36	15	4	2022	Fig 5B-D, S2A
Col-0	37	1	4	2022	Fig 5B-D, S2A
Col-0	37	2	4	2022	Fig 5B-D, S2A
Col-0	37	3	4	2022	Fig 5B-D, S2A
Col-0	37	4	4	2022	Fig 5B-D, S2A
Col-0	37	5	4	2022	Fig 5B-D, S2A
Col-0	37	6	3	2022	Fig 5B-D, S2A
Col-0	37	7	4	2022	Fig 5B-D, S2A
Col-0	37	8	4	2022	Fig 5B-D, S2A
Col-0	38	1	4	2022	Fig 5B-D, S2A
Col-0	38	2	4	2022	Fig 5B-D, S2A
Col-0	38	3	4	2022	Fig 5B-D, S2A
Col-0	38	4	4	2022	Fig 5B-D, S2A
Col-0	38	5	4	2022	Fig 5B-D, S2A
Col-0	38	6	4	2022	Fig 5B-D, S2A
Col-0	38	7	4	2022	Fig 5B-D, S2A
Col-0	38	8	4	2022	Fig 5B-D, S2A
Col-0	38	9	4	2022	Fig 5B-D, S2A
Col-0	38	10	4	2022	Fig 5B-D, S2A
Col-0	38	11	4	2022	Fig 5B-D, S2A
Col-0	38	12	4	2022	Fig 5B-D, S2A
Col-0	38	13	4	2022	Fig 5B-D, S2A
Col-0	38	14	4	2022	Fig 5B-D, S2A
Col-0	38	15	4	2022	Fig 5B-D, S2A
Col-0	38	16	4	2022	Fig 5B-D, S2A
UFO-Pro-dis-1	1	1	3	2022	Fig 5B, S2B
UFO-Pro-dis-1	1	2	4	2022	Fig 5B, S2B
UFO-Pro-dis-1	1	3	4	2022	Fig 5B, S2B
UFO-Pro-dis-1	1	4	4	2022	Fig 5B, S2B
UFO-Pro-dis-1	1	5	4	2022	Fig 5B, S2B
UFO-Pro-dis-1	1	6	4	2022	Fig 5B, S2B
UFO-Pro-dis-1	1	7	1	2022	Fig 5B, S2B
UFO-Pro-dis-1	1	8	3	2022	Fig 5B, S2B
UFO-Pro-dis-1	1	9	3	2022	Fig 5B, S2B
UFO-Pro-dis-1	1	10	3	2022	Fig 5B, S2B
UFO-Pro-dis-1	2	1	4	2022	Fig 5B, S2B
UFO-Pro-dis-1	2	2	4	2022	Fig 5B, S2B
UFO-Pro-dis-1	2	3	4	2022	Fig 5B, S2B
UFO-Pro-dis-1	2	4	4	2022	Fig 5B, S2B
UFO-Pro-dis-1	2	5	4	2022	Fig 5B, S2B
UFO-Pro-dis-1	2	6	2	2022	Fig 5B, S2B
UFO-Pro-dis-1	2	7	4	2022	Fig 5B, S2B
UFO-Pro-dis-1	2	8	3	2022	Fig 5B, S2B
UFO-Pro-dis-1	2	9	2	2022	Fig 5B, S2B
UFO-Pro-dis-1	2	10	3	2022	Fig 5B, S2B
UFO-Pro-dis-1	3	1	3	2022	Fig 5B, S2B
UFO-Pro-dis-1	3	2	4	2022	Fig 5B, S2B
UFO-Pro-dis-1	3	3	4	2022	Fig 5B, S2B
UFO-Pro-dis-1	3	4	4	2022	Fig 5B, S2B
UFO-Pro-dis-1	3	5	4	2022	Fig 5B, S2B
UFO-Pro-dis-1	3	6	3	2022	Fig 5B, S2B
UFO-Pro-dis-1	3	7	2	2022	Fig 5B, S2B
UFO-Pro-dis-1	3	8	2	2022	Fig 5B, S2B
UFO-Pro-dis-1	3	9	3	2022	Fig 5B, S2B
UFO-Pro-dis-1	3	10	3	2022	Fig 5B, S2B
UFO-Pro-dis-1	4	2	4	2022	Fig 5B, S2B
UFO-Pro-dis-1	4	3	4	2022	Fig 5B, S2B
UFO-Pro-dis-1	4	4	4	2022	Fig 5B, S2B
UFO-Pro-dis-1	4	5	3	2022	Fig 5B, S2B
UFO-Pro-dis-1	4	6	3	2022	Fig 5B, S2B
UFO-Pro-dis-1	4	7	3	2022	Fig 5B, S2B
UFO-Pro-dis-1	4	8	1	2022	Fig 5B, S2B
UFO-Pro-dis-1	4	9	3	2022	Fig 5B, S2B
UFO-Pro-dis-1	4	10	3	2022	Fig 5B, S2B
UFO-Pro-dis-1	5	1	4	2022	Fig 5B, S2B
UFO-Pro-dis-1	5	2	3	2022	Fig 5B, S2B
UFO-Pro-dis-1	5	3	3	2022	Fig 5B, S2B
UFO-Pro-dis-1	5	4	2	2022	Fig 5B, S2B
UFO-Pro-dis-1	5	5	2	2022	Fig 5B, S2B
UFO-Pro-dis-1	5	6	3	2022	Fig 5B, S2B
UFO-Pro-dis-1	5	7	2	2022	Fig 5B, S2B
UFO-Pro-dis-1	5	8	3	2022	Fig 5B, S2B
UFO-Pro-dis-1	5	9	2	2022	Fig 5B, S2B
UFO-Pro-dis-1	5	10	2	2022	Fig 5B, S2B
UFO-Pro-dis-1	6	1	4	2022	Fig 5B, S2B
UFO-Pro-dis-1	6	2	4	2022	Fig 5B, S2B
UFO-Pro-dis-1	6	3	2	2022	Fig 5B, S2B
UFO-Pro-dis-1	6	4	3	2022	Fig 5B, S2B
UFO-Pro-dis-1	6	5	4	2022	Fig 5B, S2B
UFO-Pro-dis-1	6	6	4	2022	Fig 5B, S2B
UFO-Pro-dis-1	6	7	4	2022	Fig 5B, S2B
UFO-Pro-dis-1	6	8	4	2022	Fig 5B, S2B
UFO-Pro-dis-1	6	9	3	2022	Fig 5B, S2B
UFO-Pro-dis-1	6	10	3	2022	Fig 5B, S2B
UFO-Pro-dis-1	7	4	4	2022	Fig 5B, S2B
UFO-Pro-dis-1	7	5	3	2022	Fig 5B, S2B
UFO-Pro-dis-1	7	6	3	2022	Fig 5B, S2B
UFO-Pro-dis-1	7	7	4	2022	Fig 5B, S2B
UFO-Pro-dis-1	7	8	3	2022	Fig 5B, S2B
UFO-Pro-dis-1	7	9	3	2022	Fig 5B, S2B
UFO-Pro-dis-1	7	10	3	2022	Fig 5B, S2B
UFO-Pro-dis-1	7	11	3	2022	Fig 5B, S2B
UFO-Pro-dis-1	7	12	3	2022	Fig 5B, S2B
UFO-Pro-dis-1	7	13	3	2022	Fig 5B, S2B
UFO-Pro-dis-1	8	1	4	2022	Fig 5B, S2B
UFO-Pro-dis-1	8	2	3	2022	Fig 5B, S2B
UFO-Pro-dis-1	8	3	4	2022	Fig 5B, S2B
UFO-Pro-dis-1	8	4	3	2022	Fig 5B, S2B
UFO-Pro-dis-1	8	5	2	2022	Fig 5B, S2B
UFO-Pro-dis-1	8	6	2	2022	Fig 5B, S2B
UFO-Pro-dis-1	8	7	4	2022	Fig 5B, S2B
UFO-Pro-dis-1	8	8	1	2022	Fig 5B, S2B
UFO-Pro-dis-1	8	9	4	2022	Fig 5B, S2B
UFO-Pro-dis-1	8	10	4	2022	Fig 5B, S2B
UFO-Pro-dis-1	9	2	4	2022	Fig 5B, S2B
UFO-Pro-dis-1	9	3	3	2022	Fig 5B, S2B
UFO-Pro-dis-1	9	4	4	2022	Fig 5B, S2B
UFO-Pro-dis-1	9	5	4	2022	Fig 5B, S2B
UFO-Pro-dis-1	9	6	4	2022	Fig 5B, S2B
UFO-Pro-dis-1	9	7	2	2022	Fig 5B, S2B
UFO-Pro-dis-1	9	8	3	2022	Fig 5B, S2B
UFO-Pro-dis-1	9	9	3	2022	Fig 5B, S2B
UFO-Pro-dis-1	9	10	4	2022	Fig 5B, S2B
UFO-Pro-dis-1	10	1	4	2022	Fig 5B, S2B
UFO-Pro-dis-1	10	2	4	2022	Fig 5B, S2B
UFO-Pro-dis-1	10	3	4	2022	Fig 5B, S2B
UFO-Pro-dis-1	10	4	3	2022	Fig 5B, S2B
UFO-Pro-dis-1	10	5	4	2022	Fig 5B, S2B
UFO-Pro-dis-1	10	6	4	2022	Fig 5B, S2B
UFO-Pro-dis-1	10	7	2	2022	Fig 5B, S2B
UFO-Pro-dis-1	10	8	3	2022	Fig 5B, S2B
UFO-Pro-dis-1	10	9	4	2022	Fig 5B, S2B
UFO-Pro-dis-1	10	10	2	2022	Fig 5B, S2B
UFO-Pro-dis-1	11	2	4	2022	Fig 5B, S2B
UFO-Pro-dis-1	11	3	4	2022	Fig 5B, S2B
UFO-Pro-dis-1	11	4	4	2022	Fig 5B, S2B
UFO-Pro-dis-1	11	5	3	2022	Fig 5B, S2B
UFO-Pro-dis-1	11	6	3	2022	Fig 5B, S2B
UFO-Pro-dis-1	11	7	3	2022	Fig 5B, S2B
UFO-Pro-dis-1	11	8	3	2022	Fig 5B, S2B
UFO-Pro-dis-1	11	9	2	2022	Fig 5B, S2B
UFO-Pro-dis-1	11	10	2	2022	Fig 5B, S2B
UFO-Pro-dis-1	12	1	4	2022	Fig 5B, S2B
UFO-Pro-dis-1	12	3	3	2022	Fig 5B, S2B
UFO-Pro-dis-1	12	4	3	2022	Fig 5B, S2B
UFO-Pro-dis-1	12	5	4	2022	Fig 5B, S2B
UFO-Pro-dis-1	12	6	2	2022	Fig 5B, S2B
UFO-Pro-dis-1	12	7	3	2022	Fig 5B, S2B
UFO-Pro-dis-1	12	8	2	2022	Fig 5B, S2B
UFO-Pro-dis-1	12	9	2	2022	Fig 5B, S2B
UFO-Pro-dis-1	12	10	2	2022	Fig 5B, S2B
UFO-Pro-dis-1	13	1	4	2022	Fig 5B, S2B
UFO-Pro-dis-1	13	2	4	2022	Fig 5B, S2B
UFO-Pro-dis-1	13	3	3	2022	Fig 5B, S2B
UFO-Pro-dis-1	13	4	4	2022	Fig 5B, S2B
UFO-Pro-dis-1	13	5	4	2022	Fig 5B, S2B
UFO-Pro-dis-1	13	6	3	2022	Fig 5B, S2B
UFO-Pro-dis-1	13	7	4	2022	Fig 5B, S2B
UFO-Pro-dis-1	13	8	4	2022	Fig 5B, S2B
UFO-Pro-dis-1	13	9	2	2022	Fig 5B, S2B
UFO-Pro-dis-1	13	10	3	2022	Fig 5B, S2B
UFO-Pro-dis-1	14	1	4	2022	Fig 5B, S2B
UFO-Pro-dis-1	14	2	4	2022	Fig 5B, S2B
UFO-Pro-dis-1	14	4	4	2022	Fig 5B, S2B
UFO-Pro-dis-1	14	5	3	2022	Fig 5B, S2B
UFO-Pro-dis-1	14	6	4	2022	Fig 5B, S2B
UFO-Pro-dis-1	14	7	4	2022	Fig 5B, S2B
UFO-Pro-dis-1	14	8	4	2022	Fig 5B, S2B
UFO-Pro-dis-1	14	9	2	2022	Fig 5B, S2B
UFO-Pro-dis-1	14	10	3	2022	Fig 5B, S2B
UFO-Pro-dis-1	15	1	4	2022	Fig 5B, S2B
UFO-Pro-dis-1	15	2	4	2022	Fig 5B, S2B
UFO-Pro-dis-1	15	3	4	2022	Fig 5B, S2B
UFO-Pro-dis-1	15	4	4	2022	Fig 5B, S2B
UFO-Pro-dis-1	15	5	3	2022	Fig 5B, S2B
UFO-Pro-dis-1	15	6	4	2022	Fig 5B, S2B
UFO-Pro-dis-1	15	7	4	2022	Fig 5B, S2B
UFO-Pro-dis-1	15	8	4	2022	Fig 5B, S2B
UFO-Pro-dis-1	15	9	4	2022	Fig 5B, S2B
UFO-Pro-dis-1	15	10	3	2022	Fig 5B, S2B
UFO-Pro-dis-1	16	1	4	2022	Fig 5B, S2B
UFO-Pro-dis-1	16	2	4	2022	Fig 5B, S2B
UFO-Pro-dis-1	16	3	4	2022	Fig 5B, S2B
UFO-Pro-dis-1	16	4	4	2022	Fig 5B, S2B
UFO-Pro-dis-1	16	5	4	2022	Fig 5B, S2B
UFO-Pro-dis-1	16	6	3	2022	Fig 5B, S2B
UFO-Pro-dis-1	16	7	4	2022	Fig 5B, S2B
UFO-Pro-dis-1	16	8	4	2022	Fig 5B, S2B
UFO-Pro-dis-1	16	9	4	2022	Fig 5B, S2B
UFO-Pro-dis-1	16	10	4	2022	Fig 5B, S2B
UFO-Pro-dis-1	17	1	4	2022	Fig 5B, S2B
UFO-Pro-dis-1	17	2	4	2022	Fig 5B, S2B
UFO-Pro-dis-1	17	3	4	2022	Fig 5B, S2B
UFO-Pro-dis-1	17	4	4	2022	Fig 5B, S2B
UFO-Pro-dis-1	17	5	4	2022	Fig 5B, S2B
UFO-Pro-dis-1	17	7	4	2022	Fig 5B, S2B
UFO-Pro-dis-1	17	8	4	2022	Fig 5B, S2B
UFO-Pro-dis-1	17	9	3	2022	Fig 5B, S2B
UFO-Pro-dis-1	17	10	3	2022	Fig 5B, S2B
UFO-Pro-dis-1	18	1	3	2022	Fig 5B, S2B
UFO-Pro-dis-1	18	2	4	2022	Fig 5B, S2B
UFO-Pro-dis-1	18	3	4	2022	Fig 5B, S2B
UFO-Pro-dis-1	18	4	3	2022	Fig 5B, S2B
UFO-Pro-dis-1	18	5	4	2022	Fig 5B, S2B
UFO-Pro-dis-1	18	6	4	2022	Fig 5B, S2B
UFO-Pro-dis-1	18	7	4	2022	Fig 5B, S2B
UFO-Pro-dis-1	18	8	4	2022	Fig 5B, S2B
UFO-Pro-dis-1	18	9	3	2022	Fig 5B, S2B
UFO-Pro-dis-1	18	10	4	2022	Fig 5B, S2B
UFO-Pro-dis-1	19	1	4	2022	Fig 5B, S2B
UFO-Pro-dis-1	19	2	3	2022	Fig 5B, S2B
UFO-Pro-dis-1	19	3	3	2022	Fig 5B, S2B
UFO-Pro-dis-1	19	4	4	2022	Fig 5B, S2B
UFO-Pro-dis-1	19	5	4	2022	Fig 5B, S2B
UFO-Pro-dis-1	19	6	4	2022	Fig 5B, S2B
UFO-Pro-dis-1	19	7	3	2022	Fig 5B, S2B
UFO-Pro-dis-1	19	8	4	2022	Fig 5B, S2B
UFO-Pro-dis-1	19	9	2	2022	Fig 5B, S2B
UFO-Pro-dis-1	19	10	3	2022	Fig 5B, S2B
UFO-Pro-dis-1	20	1	4	2022	Fig 5B, S2B
UFO-Pro-dis-1	20	2	3	2022	Fig 5B, S2B
UFO-Pro-dis-1	20	3	4	2022	Fig 5B, S2B
UFO-Pro-dis-1	20	4	4	2022	Fig 5B, S2B
UFO-Pro-dis-1	20	5	4	2022	Fig 5B, S2B
UFO-Pro-dis-1	20	6	4	2022	Fig 5B, S2B
UFO-Pro-dis-1	20	7	3	2022	Fig 5B, S2B
UFO-Pro-dis-1	20	8	3	2022	Fig 5B, S2B
UFO-Pro-dis-1	20	9	2	2022	Fig 5B, S2B
UFO-Pro-dis-1	20	10	3	2022	Fig 5B, S2B
UFO-Pro-dis-1	21	1	4	2022	Fig 5B, S2B
UFO-Pro-dis-1	21	2	4	2022	Fig 5B, S2B
UFO-Pro-dis-1	21	3	4	2022	Fig 5B, S2B
UFO-Pro-dis-1	21	4	4	2022	Fig 5B, S2B
UFO-Pro-dis-1	21	5	3	2022	Fig 5B, S2B
UFO-Pro-dis-1	21	6	3	2022	Fig 5B, S2B
UFO-Pro-dis-1	21	7	3	2022	Fig 5B, S2B
UFO-Pro-dis-1	21	8	2	2022	Fig 5B, S2B
UFO-Pro-dis-1	21	9	3	2022	Fig 5B, S2B
UFO-Pro-dis-1	21	10	3	2022	Fig 5B, S2B
UFO-Pro-dis-1	22	1	4	2022	Fig 5B, S2B
UFO-Pro-dis-1	22	2	2	2022	Fig 5B, S2B
UFO-Pro-dis-1	22	3	3	2022	Fig 5B, S2B
UFO-Pro-dis-1	22	4	3	2022	Fig 5B, S2B
UFO-Pro-dis-1	22	5	2	2022	Fig 5B, S2B
UFO-Pro-dis-1	22	6	3	2022	Fig 5B, S2B
UFO-Pro-dis-1	22	7	3	2022	Fig 5B, S2B
UFO-Pro-dis-1	22	8	3	2022	Fig 5B, S2B
UFO-Pro-dis-1	22	9	2	2022	Fig 5B, S2B
UFO-Pro-dis-1	22	10	1	2022	Fig 5B, S2B
UFO-Pro-dis-1	23	1	4	2022	Fig 5B, S2B
UFO-Pro-dis-1	23	2	3	2022	Fig 5B, S2B
UFO-Pro-dis-1	23	3	4	2022	Fig 5B, S2B
UFO-Pro-dis-1	23	4	4	2022	Fig 5B, S2B
UFO-Pro-dis-1	23	5	4	2022	Fig 5B, S2B
UFO-Pro-dis-1	23	6	4	2022	Fig 5B, S2B
UFO-Pro-dis-1	23	7	2	2022	Fig 5B, S2B
UFO-Pro-dis-1	23	8	3	2022	Fig 5B, S2B
UFO-Pro-dis-1	23	9	4	2022	Fig 5B, S2B
UFO-Pro-dis-1	23	10	1	2022	Fig 5B, S2B
UFO-Pro-dis-1	24	1	4	2022	Fig 5B, S2B
UFO-Pro-dis-1	24	3	4	2022	Fig 5B, S2B
UFO-Pro-dis-1	24	4	4	2022	Fig 5B, S2B
UFO-Pro-dis-1	24	5	4	2022	Fig 5B, S2B
UFO-Pro-dis-1	24	6	4	2022	Fig 5B, S2B
UFO-Pro-dis-1	24	7	3	2022	Fig 5B, S2B
UFO-Pro-dis-1	24	8	2	2022	Fig 5B, S2B
UFO-Pro-dis-1	24	9	4	2022	Fig 5B, S2B
UFO-Pro-dis-1	24	10	3	2022	Fig 5B, S2B
UFO-Pro-dis-1	25	1	3	2022	Fig 5B, S2B
UFO-Pro-dis-1	25	2	4	2022	Fig 5B, S2B
UFO-Pro-dis-1	25	4	4	2022	Fig 5B, S2B
UFO-Pro-dis-1	25	5	4	2022	Fig 5B, S2B
UFO-Pro-dis-1	25	6	3	2022	Fig 5B, S2B
UFO-Pro-dis-1	25	7	3	2022	Fig 5B, S2B
UFO-Pro-dis-1	25	8	3	2022	Fig 5B, S2B
UFO-Pro-dis-1	25	9	3	2022	Fig 5B, S2B
UFO-Pro-dis-1	25	10	2	2022	Fig 5B, S2B
UFO-Pro-dis-1	26	1	4	2022	Fig 5B, S2B
UFO-Pro-dis-1	26	2	4	2022	Fig 5B, S2B
UFO-Pro-dis-1	26	3	4	2022	Fig 5B, S2B
UFO-Pro-dis-1	26	4	4	2022	Fig 5B, S2B
UFO-Pro-dis-1	26	5	4	2022	Fig 5B, S2B
UFO-Pro-dis-1	26	6	3	2022	Fig 5B, S2B
UFO-Pro-dis-1	26	7	4	2022	Fig 5B, S2B
UFO-Pro-dis-1	26	8	3	2022	Fig 5B, S2B
UFO-Pro-dis-1	26	9	4	2022	Fig 5B, S2B
UFO-Pro-dis-1	26	10	4	2022	Fig 5B, S2B
UFO-Pro-dis-1	27	1	4	2022	Fig 5B, S2B
UFO-Pro-dis-1	27	2	4	2022	Fig 5B, S2B
UFO-Pro-dis-1	27	5	3	2022	Fig 5B, S2B
UFO-Pro-dis-1	27	6	4	2022	Fig 5B, S2B
UFO-Pro-dis-1	27	7	4	2022	Fig 5B, S2B
UFO-Pro-dis-1	27	8	4	2022	Fig 5B, S2B
UFO-Pro-dis-1	27	9	3	2022	Fig 5B, S2B
UFO-Pro-dis-1	27	10	3	2022	Fig 5B, S2B
UFO-Pro-dis-1	28	1	4	2022	Fig 5B, S2B
UFO-Pro-dis-1	28	2	4	2022	Fig 5B, S2B
UFO-Pro-dis-1	28	3	4	2022	Fig 5B, S2B
UFO-Pro-dis-1	28	4	3	2022	Fig 5B, S2B
UFO-Pro-dis-1	28	5	4	2022	Fig 5B, S2B
UFO-Pro-dis-1	28	6	3	2022	Fig 5B, S2B
UFO-Pro-dis-1	28	7	3	2022	Fig 5B, S2B
UFO-Pro-dis-1	28	8	1	2022	Fig 5B, S2B
UFO-Pro-dis-1	28	9	2	2022	Fig 5B, S2B
UFO-Pro-dis-1	28	10	4	2022	Fig 5B, S2B
UFO-Pro-dis-1	29	1	4	2022	Fig 5B, S2B
UFO-Pro-dis-1	29	2	4	2022	Fig 5B, S2B
UFO-Pro-dis-1	29	3	4	2022	Fig 5B, S2B
UFO-Pro-dis-1	29	4	4	2022	Fig 5B, S2B
UFO-Pro-dis-1	29	5	4	2022	Fig 5B, S2B
UFO-Pro-dis-1	29	6	2	2022	Fig 5B, S2B
UFO-Pro-dis-1	29	7	3	2022	Fig 5B, S2B
UFO-Pro-dis-1	29	8	1	2022	Fig 5B, S2B
UFO-Pro-dis-1	29	9	3	2022	Fig 5B, S2B
UFO-Pro-dis-1	29	10	3	2022	Fig 5B, S2B
UFO-Pro-dis-1	30	1	4	2022	Fig 5B, S2B
UFO-Pro-dis-1	30	2	4	2022	Fig 5B, S2B
UFO-Pro-dis-1	30	3	4	2022	Fig 5B, S2B
UFO-Pro-dis-1	30	4	4	2022	Fig 5B, S2B
UFO-Pro-dis-1	30	5	3	2022	Fig 5B, S2B
UFO-Pro-dis-1	30	6	4	2022	Fig 5B, S2B
UFO-Pro-dis-1	30	7	2	2022	Fig 5B, S2B
UFO-Pro-dis-1	30	8	3	2022	Fig 5B, S2B
UFO-Pro-dis-1	30	9	2	2022	Fig 5B, S2B
UFO-Pro-dis-1	30	10	3	2022	Fig 5B, S2B
UFO-Pro-dis-1	31	1	4	2022	Fig 5B, S2B
UFO-Pro-dis-1	31	2	4	2022	Fig 5B, S2B
UFO-Pro-dis-1	31	3	4	2022	Fig 5B, S2B
UFO-Pro-dis-1	31	4	3	2022	Fig 5B, S2B
UFO-Pro-dis-1	31	5	3	2022	Fig 5B, S2B
UFO-Pro-dis-1	31	6	1	2022	Fig 5B, S2B
UFO-Pro-dis-1	31	7	4	2022	Fig 5B, S2B
UFO-Pro-dis-1	31	8	2	2022	Fig 5B, S2B
UFO-Pro-dis-1	31	9	4	2022	Fig 5B, S2B
UFO-Pro-dis-1	31	10	2	2022	Fig 5B, S2B
UFO-Pro-dis-1	32	2	4	2022	Fig 5B, S2B
UFO-Pro-dis-1	32	3	4	2022	Fig 5B, S2B
UFO-Pro-dis-1	32	4	4	2022	Fig 5B, S2B
UFO-Pro-dis-1	32	5	3	2022	Fig 5B, S2B
UFO-Pro-dis-1	32	6	3	2022	Fig 5B, S2B
UFO-Pro-dis-1	32	7	3	2022	Fig 5B, S2B
UFO-Pro-dis-1	32	8	1	2022	Fig 5B, S2B
UFO-Pro-dis-1	32	9	3	2022	Fig 5B, S2B
UFO-Pro-dis-1	32	10	3	2022	Fig 5B, S2B
UFO-Pro-dis-1	33	1	4	2022	Fig 5B, S2B
UFO-Pro-dis-1	33	2	4	2022	Fig 5B, S2B
UFO-Pro-dis-1	33	3	4	2022	Fig 5B, S2B
UFO-Pro-dis-1	33	4	4	2022	Fig 5B, S2B
UFO-Pro-dis-1	33	5	4	2022	Fig 5B, S2B
UFO-Pro-dis-1	33	6	4	2022	Fig 5B, S2B
UFO-Pro-dis-1	33	7	2	2022	Fig 5B, S2B
UFO-Pro-dis-1	33	8	2	2022	Fig 5B, S2B
UFO-Pro-dis-1	33	9	3	2022	Fig 5B, S2B
UFO-Pro-dis-1	33	10	4	2022	Fig 5B, S2B
UFO-Pro-dis-1	34	1	4	2022	Fig 5B, S2B
UFO-Pro-dis-1	34	2	4	2022	Fig 5B, S2B
UFO-Pro-dis-1	34	3	3	2022	Fig 5B, S2B
UFO-Pro-dis-1	34	4	4	2022	Fig 5B, S2B
UFO-Pro-dis-1	34	5	4	2022	Fig 5B, S2B
UFO-Pro-dis-1	34	6	4	2022	Fig 5B, S2B
UFO-Pro-dis-1	34	7	3	2022	Fig 5B, S2B
UFO-Pro-dis-1	34	8	4	2022	Fig 5B, S2B
UFO-Pro-dis-1	34	9	4	2022	Fig 5B, S2B
UFO-Pro-dis-1	34	10	3	2022	Fig 5B, S2B
UFO-Pro-dis-1	35	1	4	2022	Fig 5B, S2B
UFO-Pro-dis-1	35	2	4	2022	Fig 5B, S2B
UFO-Pro-dis-1	35	3	4	2022	Fig 5B, S2B
UFO-Pro-dis-1	35	4	4	2022	Fig 5B, S2B
UFO-Pro-dis-1	35	5	4	2022	Fig 5B, S2B
UFO-Pro-dis-1	35	6	4	2022	Fig 5B, S2B
UFO-Pro-dis-1	35	7	2	2022	Fig 5B, S2B
UFO-Pro-dis-1	35	8	3	2022	Fig 5B, S2B
UFO-Pro-dis-1	35	9	4	2022	Fig 5B, S2B
UFO-Pro-dis-1	35	10	2	2022	Fig 5B, S2B
UFO-Pro-dis-1	36	1	4	2022	Fig 5B, S2B
UFO-Pro-dis-1	36	2	4	2022	Fig 5B, S2B
UFO-Pro-dis-1	36	3	4	2022	Fig 5B, S2B
UFO-Pro-dis-1	36	4	4	2022	Fig 5B, S2B
UFO-Pro-dis-1	36	5	4	2022	Fig 5B, S2B
UFO-Pro-dis-1	36	6	3	2022	Fig 5B, S2B
UFO-Pro-dis-1	36	7	3	2022	Fig 5B, S2B
UFO-Pro-dis-1	36	8	4	2022	Fig 5B, S2B
UFO-Pro-dis-1	36	9	3	2022	Fig 5B, S2B
UFO-Pro-dis-1	36	10	4	2022	Fig 5B, S2B
UFO-Pro-dis-1	37	1	3	2022	Fig 5B, S2B
UFO-Pro-dis-1	37	2	4	2022	Fig 5B, S2B
UFO-Pro-dis-1	37	3	3	2022	Fig 5B, S2B
UFO-Pro-dis-1	37	4	4	2022	Fig 5B, S2B
UFO-Pro-dis-1	37	5	3	2022	Fig 5B, S2B
UFO-Pro-dis-1	37	6	4	2022	Fig 5B, S2B
UFO-Pro-dis-1	37	7	4	2022	Fig 5B, S2B
UFO-Pro-dis-1	37	8	4	2022	Fig 5B, S2B
UFO-Pro-dis-1	37	9	4	2022	Fig 5B, S2B
UFO-Pro-dis-1	37	10	3	2022	Fig 5B, S2B
UFO-Pro-dis-1	38	1	4	2022	Fig 5B, S2B
UFO-Pro-dis-1	38	2	3	2022	Fig 5B, S2B
UFO-Pro-dis-1	38	3	4	2022	Fig 5B, S2B
UFO-Pro-dis-1	38	4	4	2022	Fig 5B, S2B
UFO-Pro-dis-1	38	5	4	2022	Fig 5B, S2B
UFO-Pro-dis-1	38	6	3	2022	Fig 5B, S2B
UFO-Pro-dis-1	38	7	2	2022	Fig 5B, S2B
UFO-Pro-dis-1	38	8	3	2022	Fig 5B, S2B
UFO-Pro-dis-1	38	9	3	2022	Fig 5B, S2B
UFO-Pro-dis-1	38	10	4	2022	Fig 5B, S2B
UFO-Pro-dis-1	39	1	4	2022	Fig 5B, S2B
UFO-Pro-dis-1	39	2	4	2022	Fig 5B, S2B
UFO-Pro-dis-1	39	3	4	2022	Fig 5B, S2B
UFO-Pro-dis-1	39	4	4	2022	Fig 5B, S2B
UFO-Pro-dis-1	39	5	4	2022	Fig 5B, S2B
UFO-Pro-dis-1	39	6	4	2022	Fig 5B, S2B
UFO-Pro-dis-1	39	7	4	2022	Fig 5B, S2B
UFO-Pro-dis-1	39	8	3	2022	Fig 5B, S2B
UFO-Pro-dis-1	39	9	3	2022	Fig 5B, S2B
UFO-Pro-dis-1	39	10	2	2022	Fig 5B, S2B
UFO-Pro-dis-1	40	1	4	2022	Fig 5B, S2B
UFO-Pro-dis-1	40	2	4	2022	Fig 5B, S2B
UFO-Pro-dis-1	40	3	2	2022	Fig 5B, S2B
UFO-Pro-dis-1	40	4	4	2022	Fig 5B, S2B
UFO-Pro-dis-1	40	5	4	2022	Fig 5B, S2B
UFO-Pro-dis-1	40	6	3	2022	Fig 5B, S2B
UFO-Pro-dis-1	40	7	1	2022	Fig 5B, S2B
UFO-Pro-dis-1	40	8	2	2022	Fig 5B, S2B
UFO-Pro-dis-1	40	9	1	2022	Fig 5B, S2B
UFO-Pro-dis-1	40	10	2	2022	Fig 5B, S2B
UFO-Pro-dis-1	41	1	4	2022	Fig 5B, S2B
UFO-Pro-dis-1	41	2	4	2022	Fig 5B, S2B
UFO-Pro-dis-1	41	3	4	2022	Fig 5B, S2B
UFO-Pro-dis-1	41	4	3	2022	Fig 5B, S2B
UFO-Pro-dis-1	41	5	3	2022	Fig 5B, S2B
UFO-Pro-dis-1	41	6	2	2022	Fig 5B, S2B
UFO-Pro-dis-1	41	7	2	2022	Fig 5B, S2B
UFO-Pro-dis-1	41	8	3	2022	Fig 5B, S2B
UFO-Pro-dis-1	41	9	3	2022	Fig 5B, S2B
UFO-Pro-dis-1	41	10	3	2022	Fig 5B, S2B
UFO-Pro-dis-2	1	1	4	2022	Fig 5B
UFO-Pro-dis-2	1	2	4	2022	Fig 5B
UFO-Pro-dis-2	1	3	4	2022	Fig 5B
UFO-Pro-dis-2	1	4	3	2022	Fig 5B
UFO-Pro-dis-2	1	5	4	2022	Fig 5B
UFO-Pro-dis-2	1	6	3	2022	Fig 5B
UFO-Pro-dis-2	1	7	2	2022	Fig 5B
UFO-Pro-dis-2	1	8	4	2022	Fig 5B
UFO-Pro-dis-2	1	9	2	2022	Fig 5B
UFO-Pro-dis-2	1	10	1	2022	Fig 5B
UFO-Pro-dis-2	2	1	4	2022	Fig 5B
UFO-Pro-dis-2	2	2	4	2022	Fig 5B
UFO-Pro-dis-2	2	3	3	2022	Fig 5B
UFO-Pro-dis-2	2	4	3	2022	Fig 5B
UFO-Pro-dis-2	2	5	2	2022	Fig 5B
UFO-Pro-dis-2	2	6	3	2022	Fig 5B
UFO-Pro-dis-2	2	7	3	2022	Fig 5B
UFO-Pro-dis-2	2	8	3	2022	Fig 5B
UFO-Pro-dis-2	2	9	2	2022	Fig 5B
UFO-Pro-dis-2	2	10	3	2022	Fig 5B
UFO-Pro-dis-2	4	1	4	2022	Fig 5B
UFO-Pro-dis-2	4	3	3	2022	Fig 5B
UFO-Pro-dis-2	4	4	3	2022	Fig 5B
UFO-Pro-dis-2	4	5	4	2022	Fig 5B
UFO-Pro-dis-2	4	6	2	2022	Fig 5B
UFO-Pro-dis-2	4	7	3	2022	Fig 5B
UFO-Pro-dis-2	4	8	2	2022	Fig 5B
UFO-Pro-dis-2	4	9	3	2022	Fig 5B
UFO-Pro-dis-2	4	10	4	2022	Fig 5B
UFO-Pro-dis-2	5	1	4	2022	Fig 5B
UFO-Pro-dis-2	5	2	4	2022	Fig 5B
UFO-Pro-dis-2	5	3	3	2022	Fig 5B
UFO-Pro-dis-2	5	4	4	2022	Fig 5B
UFO-Pro-dis-2	5	5	3	2022	Fig 5B
UFO-Pro-dis-2	5	6	3	2022	Fig 5B
UFO-Pro-dis-2	5	7	3	2022	Fig 5B
UFO-Pro-dis-2	5	8	3	2022	Fig 5B
UFO-Pro-dis-2	5	9	3	2022	Fig 5B
UFO-Pro-dis-2	5	10	2	2022	Fig 5B
UFO-Pro-dis-2	7	1	4	2022	Fig 5B
UFO-Pro-dis-2	7	2	4	2022	Fig 5B
UFO-Pro-dis-2	7	4	4	2022	Fig 5B
UFO-Pro-dis-2	7	5	3	2022	Fig 5B
UFO-Pro-dis-2	7	6	4	2022	Fig 5B
UFO-Pro-dis-2	7	7	2	2022	Fig 5B
UFO-Pro-dis-2	7	8	4	2022	Fig 5B
UFO-Pro-dis-2	7	9	3	2022	Fig 5B
UFO-Pro-dis-2	7	10	3	2022	Fig 5B
UFO-Pro-dis-2	8	1	4	2022	Fig 5B
UFO-Pro-dis-2	8	3	4	2022	Fig 5B
UFO-Pro-dis-2	8	4	2	2022	Fig 5B
UFO-Pro-dis-2	8	5	4	2022	Fig 5B
UFO-Pro-dis-2	8	6	1	2022	Fig 5B
UFO-Pro-dis-2	8	7	3	2022	Fig 5B
UFO-Pro-dis-2	8	8	2	2022	Fig 5B
UFO-Pro-dis-2	8	9	2	2022	Fig 5B
UFO-Pro-dis-2	8	10	2	2022	Fig 5B
UFO-Pro-dis-2	9	1	4	2022	Fig 5B
UFO-Pro-dis-2	9	2	3	2022	Fig 5B
UFO-Pro-dis-2	9	3	4	2022	Fig 5B
UFO-Pro-dis-2	9	4	3	2022	Fig 5B
UFO-Pro-dis-2	9	5	4	2022	Fig 5B
UFO-Pro-dis-2	9	6	4	2022	Fig 5B
UFO-Pro-dis-2	9	7	4	2022	Fig 5B
UFO-Pro-dis-2	9	8	2	2022	Fig 5B
UFO-Pro-dis-2	9	9	4	2022	Fig 5B
UFO-Pro-dis-2	9	10	2	2022	Fig 5B
UFO-Pro-dis-2	10	2	4	2022	Fig 5B
UFO-Pro-dis-2	10	3	4	2022	Fig 5B
UFO-Pro-dis-2	10	4	4	2022	Fig 5B
UFO-Pro-dis-2	10	5	3	2022	Fig 5B
UFO-Pro-dis-2	10	6	4	2022	Fig 5B
UFO-Pro-dis-2	10	7	2	2022	Fig 5B
UFO-Pro-dis-2	10	8	3	2022	Fig 5B
UFO-Pro-dis-2	10	9	2	2022	Fig 5B
UFO-Pro-dis-2	10	10	4	2022	Fig 5B
UFO-Pro-dis-2	11	1	4	2022	Fig 5B
UFO-Pro-dis-2	11	2	4	2022	Fig 5B
UFO-Pro-dis-2	11	3	3	2022	Fig 5B
UFO-Pro-dis-2	11	4	3	2022	Fig 5B
UFO-Pro-dis-2	11	5	3	2022	Fig 5B
UFO-Pro-dis-2	11	6	3	2022	Fig 5B
UFO-Pro-dis-2	11	7	2	2022	Fig 5B
UFO-Pro-dis-2	11	8	3	2022	Fig 5B
UFO-Pro-dis-2	11	9	4	2022	Fig 5B
UFO-Pro-dis-2	11	10	2	2022	Fig 5B
UFO-Pro-dis-2	12	1	3	2022	Fig 5B
UFO-Pro-dis-2	12	2	3	2022	Fig 5B
UFO-Pro-dis-2	12	3	4	2022	Fig 5B
UFO-Pro-dis-2	12	4	4	2022	Fig 5B
UFO-Pro-dis-2	12	5	4	2022	Fig 5B
UFO-Pro-dis-2	12	6	4	2022	Fig 5B
UFO-Pro-dis-2	12	7	2	2022	Fig 5B
UFO-Pro-dis-2	12	8	4	2022	Fig 5B
UFO-Pro-dis-2	12	9	4	2022	Fig 5B
UFO-Pro-dis-2	12	10	2	2022	Fig 5B
UFO-Pro-dis-2	13	1	3	2022	Fig 5B
UFO-Pro-dis-2	13	2	4	2022	Fig 5B
UFO-Pro-dis-2	13	3	4	2022	Fig 5B
UFO-Pro-dis-2	13	4	3	2022	Fig 5B
UFO-Pro-dis-2	13	5	4	2022	Fig 5B
UFO-Pro-dis-2	13	6	2	2022	Fig 5B
UFO-Pro-dis-2	13	7	3	2022	Fig 5B
UFO-Pro-dis-2	13	8	4	2022	Fig 5B
UFO-Pro-dis-2	13	9	2	2022	Fig 5B
UFO-Pro-dis-2	13	10	3	2022	Fig 5B
UFO-Pro-dis-2	14	1	3	2022	Fig 5B
UFO-Pro-dis-2	14	2	4	2022	Fig 5B
UFO-Pro-dis-2	14	3	4	2022	Fig 5B
UFO-Pro-dis-2	14	4	4	2022	Fig 5B
UFO-Pro-dis-2	14	5	4	2022	Fig 5B
UFO-Pro-dis-2	14	6	1	2022	Fig 5B
UFO-Pro-dis-2	14	7	3	2022	Fig 5B
UFO-Pro-dis-2	14	8	4	2022	Fig 5B
UFO-Pro-dis-2	14	9	4	2022	Fig 5B
UFO-Pro-dis-2	14	10	3	2022	Fig 5B
UFO-Pro-dis-2	16	1	4	2022	Fig 5B
UFO-Pro-dis-2	16	2	4	2022	Fig 5B
UFO-Pro-dis-2	16	3	4	2022	Fig 5B
UFO-Pro-dis-2	16	4	3	2022	Fig 5B
UFO-Pro-dis-2	16	5	4	2022	Fig 5B
UFO-Pro-dis-2	16	6	4	2022	Fig 5B
UFO-Pro-dis-2	16	7	4	2022	Fig 5B
UFO-Pro-dis-2	16	8	3	2022	Fig 5B
UFO-Pro-dis-2	16	9	3	2022	Fig 5B
UFO-Pro-dis-2	16	10	3	2022	Fig 5B
UFO-Pro-dis-2	17	1	2	2022	Fig 5B
UFO-Pro-dis-2	17	2	3	2022	Fig 5B
UFO-Pro-dis-2	17	3	3	2022	Fig 5B
UFO-Pro-dis-2	17	4	2	2022	Fig 5B
UFO-Pro-dis-2	17	5	3	2022	Fig 5B
UFO-Pro-dis-2	17	6	2	2022	Fig 5B
UFO-Pro-dis-2	17	7	3	2022	Fig 5B
UFO-Pro-dis-2	17	8	1	2022	Fig 5B
UFO-Pro-dis-2	17	9	2	2022	Fig 5B
UFO-Pro-dis-2	17	10	2	2022	Fig 5B
UFO-Pro-dis-2	18	1	3	2022	Fig 5B
UFO-Pro-dis-2	18	2	4	2022	Fig 5B
UFO-Pro-dis-2	18	3	4	2022	Fig 5B
UFO-Pro-dis-2	18	4	4	2022	Fig 5B
UFO-Pro-dis-2	18	5	3	2022	Fig 5B
UFO-Pro-dis-2	18	6	4	2022	Fig 5B
UFO-Pro-dis-2	18	7	3	2022	Fig 5B
UFO-Pro-dis-2	18	8	3	2022	Fig 5B
UFO-Pro-dis-2	18	9	4	2022	Fig 5B
UFO-Pro-dis-2	18	10	0	2022	Fig 5B
UFO-Pro-dis-2	19	1	4	2022	Fig 5B
UFO-Pro-dis-2	19	2	4	2022	Fig 5B
UFO-Pro-dis-2	19	3	4	2022	Fig 5B
UFO-Pro-dis-2	19	4	4	2022	Fig 5B
UFO-Pro-dis-2	19	5	4	2022	Fig 5B
UFO-Pro-dis-2	19	6	4	2022	Fig 5B
UFO-Pro-dis-2	19	7	4	2022	Fig 5B
UFO-Pro-dis-2	19	8	2	2022	Fig 5B
UFO-Pro-dis-2	19	9	2	2022	Fig 5B
UFO-Pro-dis-2	19	10	4	2022	Fig 5B
UFO-Pro-dis-2	20	1	3	2022	Fig 5B
UFO-Pro-dis-2	20	2	3	2022	Fig 5B
UFO-Pro-dis-2	20	3	3	2022	Fig 5B
UFO-Pro-dis-2	20	4	4	2022	Fig 5B
UFO-Pro-dis-2	20	5	4	2022	Fig 5B
UFO-Pro-dis-2	20	6	4	2022	Fig 5B
UFO-Pro-dis-2	20	7	3	2022	Fig 5B
UFO-Pro-dis-2	20	8	3	2022	Fig 5B
UFO-Pro-dis-2	20	9	1	2022	Fig 5B
UFO-Pro-dis-2	20	10	3	2022	Fig 5B
UFO-Pro-dis-2	21	1	4	2022	Fig 5B
UFO-Pro-dis-2	21	2	4	2022	Fig 5B
UFO-Pro-dis-2	21	3	4	2022	Fig 5B
UFO-Pro-dis-2	21	4	4	2022	Fig 5B
UFO-Pro-dis-2	21	5	4	2022	Fig 5B
UFO-Pro-dis-2	21	6	3	2022	Fig 5B
UFO-Pro-dis-2	21	7	4	2022	Fig 5B
UFO-Pro-dis-2	21	8	4	2022	Fig 5B
UFO-Pro-dis-2	22	1	4	2022	Fig 5B
UFO-Pro-dis-2	22	2	4	2022	Fig 5B
UFO-Pro-dis-2	22	3	3	2022	Fig 5B
UFO-Pro-dis-2	22	4	2	2022	Fig 5B
UFO-Pro-dis-2	22	5	3	2022	Fig 5B
UFO-Pro-dis-2	22	6	2	2022	Fig 5B
UFO-Pro-dis-2	22	7	4	2022	Fig 5B
UFO-Pro-dis-2	22	8	3	2022	Fig 5B
UFO-Pro-dis-2	22	9	2	2022	Fig 5B
UFO-Pro-dis-2	22	10	1	2022	Fig 5B
UFO-Pro-mid-1	1	1	5	2022	Fig 5D
UFO-Pro-mid-1	1	2	5	2022	Fig 5D
UFO-Pro-mid-1	1	3	4	2022	Fig 5D
UFO-Pro-mid-1	1	4	4	2022	Fig 5D
UFO-Pro-mid-1	1	5	3	2022	Fig 5D
UFO-Pro-mid-1	1	6	4	2022	Fig 5D
UFO-Pro-mid-1	1	7	4	2022	Fig 5D
UFO-Pro-mid-1	1	8	4	2022	Fig 5D
UFO-Pro-mid-1	1	9	4	2022	Fig 5D
UFO-Pro-mid-1	1	10	5	2022	Fig 5D
UFO-Pro-mid-1	1	11	4	2022	Fig 5D
UFO-Pro-mid-1	1	12	5	2022	Fig 5D
UFO-Pro-mid-1	2	1	4	2022	Fig 5D
UFO-Pro-mid-1	2	4	4	2022	Fig 5D
UFO-Pro-mid-1	2	5	4	2022	Fig 5D
UFO-Pro-mid-1	2	6	4	2022	Fig 5D
UFO-Pro-mid-1	2	7	4	2022	Fig 5D
UFO-Pro-mid-1	2	8	4	2022	Fig 5D
UFO-Pro-mid-1	2	9	4	2022	Fig 5D
UFO-Pro-mid-1	2	10	4	2022	Fig 5D
UFO-Pro-mid-1	2	11	4	2022	Fig 5D
UFO-Pro-mid-1	2	12	4	2022	Fig 5D
UFO-Pro-mid-1	2	18	4	2022	Fig 5D
UFO-Pro-mid-1	2	19	4	2022	Fig 5D
UFO-Pro-mid-1	2	20	4	2022	Fig 5D
UFO-Pro-mid-1	2	21	4	2022	Fig 5D
UFO-Pro-mid-1	2	22	5	2022	Fig 5D
UFO-Pro-mid-1	3	1	4	2022	Fig 5D
UFO-Pro-mid-1	3	2	3	2022	Fig 5D
UFO-Pro-mid-1	3	3	3	2022	Fig 5D
UFO-Pro-mid-1	3	4	4	2022	Fig 5D
UFO-Pro-mid-1	3	5	4	2022	Fig 5D
UFO-Pro-mid-1	3	6	5	2022	Fig 5D
UFO-Pro-mid-1	3	7	5	2022	Fig 5D
UFO-Pro-mid-1	3	8	4	2022	Fig 5D
UFO-Pro-mid-1	4	1	5	2022	Fig 5D
UFO-Pro-mid-1	4	2	5	2022	Fig 5D
UFO-Pro-mid-1	4	3	5	2022	Fig 5D
UFO-Pro-mid-1	4	4	4	2022	Fig 5D
UFO-Pro-mid-1	4	5	4	2022	Fig 5D
UFO-Pro-mid-1	4	6	4	2022	Fig 5D
UFO-Pro-mid-1	4	7	4	2022	Fig 5D
UFO-Pro-mid-1	4	8	4	2022	Fig 5D
UFO-Pro-mid-1	4	9	5	2022	Fig 5D
UFO-Pro-mid-1	4	10	5	2022	Fig 5D
UFO-Pro-mid-1	4	16	5	2022	Fig 5D
UFO-Pro-mid-1	4	17	5	2022	Fig 5D
UFO-Pro-mid-1	4	18	5	2022	Fig 5D
UFO-Pro-mid-1	4	19	4	2022	Fig 5D
UFO-Pro-mid-1	4	20	4	2022	Fig 5D
UFO-Pro-mid-1	4	21	5	2022	Fig 5D
UFO-Pro-mid-1	4	22	4	2022	Fig 5D
UFO-Pro-mid-1	4	23	4	2022	Fig 5D
UFO-Pro-mid-1	4	24	4	2022	Fig 5D
UFO-Pro-mid-1	5	3	4	2022	Fig 5D
UFO-Pro-mid-1	5	4	4	2022	Fig 5D
UFO-Pro-mid-1	5	5	4	2022	Fig 5D
UFO-Pro-mid-1	5	6	4	2022	Fig 5D
UFO-Pro-mid-1	5	7	4	2022	Fig 5D
UFO-Pro-mid-1	5	8	4	2022	Fig 5D
UFO-Pro-mid-1	5	9	4	2022	Fig 5D
UFO-Pro-mid-1	5	10	4	2022	Fig 5D
UFO-Pro-mid-1	5	11	4	2022	Fig 5D
UFO-Pro-mid-1	5	12	4	2022	Fig 5D
UFO-Pro-mid-1	5	13	4	2022	Fig 5D
UFO-Pro-mid-1	5	14	4	2022	Fig 5D
UFO-Pro-mid-1	5	15	5	2022	Fig 5D
UFO-Pro-mid-1	5	16	4	2022	Fig 5D
UFO-Pro-mid-1	5	17	5	2022	Fig 5D
UFO-Pro-mid-1	6	3	4	2022	Fig 5D
UFO-Pro-mid-1	6	4	4	2022	Fig 5D
UFO-Pro-mid-1	6	5	4	2022	Fig 5D
UFO-Pro-mid-1	6	6	4	2022	Fig 5D
UFO-Pro-mid-1	6	7	4	2022	Fig 5D
UFO-Pro-mid-1	6	8	4	2022	Fig 5D
UFO-Pro-mid-1	6	9	4	2022	Fig 5D
UFO-Pro-mid-1	6	10	4	2022	Fig 5D
UFO-Pro-mid-1	6	11	4	2022	Fig 5D
UFO-Pro-mid-1	6	12	4	2022	Fig 5D
UFO-Pro-mid-1	6	13	4	2022	Fig 5D
UFO-Pro-mid-1	6	14	4	2022	Fig 5D
UFO-Pro-mid-1	6	15	4	2022	Fig 5D
UFO-Pro-mid-1	6	16	5	2022	Fig 5D
UFO-Pro-mid-1	6	17	4	2022	Fig 5D
UFO-Pro-mid-1	6	18	4	2022	Fig 5D
UFO-Pro-mid-1	6	19	6	2022	Fig 5D
UFO-Pro-mid-1	6	20	4	2022	Fig 5D
UFO-Pro-mid-1	6	21	4	2022	Fig 5D
UFO-Pro-mid-1	6	22	4	2022	Fig 5D
UFO-Pro-mid-1	7	1	4	2022	Fig 5D
UFO-Pro-mid-1	7	2	4	2022	Fig 5D
UFO-Pro-mid-1	7	5	4	2022	Fig 5D
UFO-Pro-mid-1	7	6	4	2022	Fig 5D
UFO-Pro-mid-1	7	7	4	2022	Fig 5D
UFO-Pro-mid-1	7	8	4	2022	Fig 5D
UFO-Pro-mid-1	7	9	4	2022	Fig 5D
UFO-Pro-mid-1	7	10	4	2022	Fig 5D
UFO-Pro-mid-1	7	11	4	2022	Fig 5D
UFO-Pro-mid-1	7	12	4	2022	Fig 5D
UFO-Pro-mid-1	7	13	4	2022	Fig 5D
UFO-Pro-mid-1	7	14	4	2022	Fig 5D
UFO-Pro-mid-1	7	15	4	2022	Fig 5D
UFO-Pro-mid-1	7	16	4	2022	Fig 5D
UFO-Pro-mid-1	7	17	4	2022	Fig 5D
UFO-Pro-mid-1	7	18	4	2022	Fig 5D
UFO-Pro-mid-1	7	19	4	2022	Fig 5D
UFO-Pro-mid-1	7	20	4	2022	Fig 5D
UFO-Pro-mid-1	7	21	5	2022	Fig 5D
UFO-Pro-mid-1	7	22	5	2022	Fig 5D
UFO-Pro-mid-1	7	23	5	2022	Fig 5D
UFO-Pro-mid-1	7	24	4	2022	Fig 5D
UFO-Pro-mid-1	7	25	4	2022	Fig 5D
UFO-Pro-mid-1	7	26	4	2022	Fig 5D
UFO-Pro-mid-1	7	27	5	2022	Fig 5D
UFO-Pro-mid-1	7	28	5	2022	Fig 5D
UFO-Pro-mid-1	8	1	5	2022	Fig 5D
UFO-Pro-mid-1	8	2	4	2022	Fig 5D
UFO-Pro-mid-1	8	3	5	2022	Fig 5D
UFO-Pro-mid-1	8	4	4	2022	Fig 5D
UFO-Pro-mid-1	8	5	5	2022	Fig 5D
UFO-Pro-mid-1	8	6	4	2022	Fig 5D
UFO-Pro-mid-1	8	7	5	2022	Fig 5D
UFO-Pro-mid-1	8	8	4	2022	Fig 5D
UFO-Pro-mid-1	8	9	4	2022	Fig 5D
UFO-Pro-mid-1	8	10	6	2022	Fig 5D
UFO-Pro-mid-1	8	11	4	2022	Fig 5D
UFO-Pro-mid-1	8	12	4	2022	Fig 5D
UFO-Pro-mid-1	8	13	4	2022	Fig 5D
UFO-Pro-mid-1	8	14	4	2022	Fig 5D
UFO-Pro-mid-1	8	15	4	2022	Fig 5D
UFO-Pro-mid-1	8	16	4	2022	Fig 5D
UFO-Pro-mid-1	8	17	4	2022	Fig 5D
UFO-Pro-mid-1	8	18	4	2022	Fig 5D
UFO-Pro-mid-1	8	19	4	2022	Fig 5D
UFO-Pro-mid-1	8	20	4	2022	Fig 5D
UFO-Pro-mid-1	9	1	5	2022	Fig 5D
UFO-Pro-mid-1	9	2	4	2022	Fig 5D
UFO-Pro-mid-1	9	3	4	2022	Fig 5D
UFO-Pro-mid-1	9	4	4	2022	Fig 5D
UFO-Pro-mid-1	9	5	4	2022	Fig 5D
UFO-Pro-mid-1	9	6	4	2022	Fig 5D
UFO-Pro-mid-1	9	7	3	2022	Fig 5D
UFO-Pro-mid-1	9	8	4	2022	Fig 5D
UFO-Pro-mid-1	9	9	3	2022	Fig 5D
UFO-Pro-mid-1	9	10	6	2022	Fig 5D
UFO-Pro-mid-1	9	11	6	2022	Fig 5D
UFO-Pro-mid-1	9	12	3	2022	Fig 5D
UFO-Pro-mid-1	10	1	5	2022	Fig 5D
UFO-Pro-mid-1	10	2	4	2022	Fig 5D
UFO-Pro-mid-1	10	3	4	2022	Fig 5D
UFO-Pro-mid-1	10	4	4	2022	Fig 5D
UFO-Pro-mid-1	10	5	4	2022	Fig 5D
UFO-Pro-mid-1	10	6	5	2022	Fig 5D
UFO-Pro-mid-1	10	7	4	2022	Fig 5D
UFO-Pro-mid-1	10	8	4	2022	Fig 5D
UFO-Pro-mid-1	10	9	4	2022	Fig 5D
UFO-Pro-mid-1	10	10	4	2022	Fig 5D
UFO-Pro-mid-1	10	11	4	2022	Fig 5D
UFO-Pro-mid-1	10	12	4	2022	Fig 5D
UFO-Pro-mid-1	10	13	4	2022	Fig 5D
UFO-Pro-mid-1	10	14	4	2022	Fig 5D
UFO-Pro-mid-1	10	15	4	2022	Fig 5D
UFO-Pro-mid-1	10	16	4	2022	Fig 5D
UFO-Pro-mid-1	10	17	4	2022	Fig 5D
UFO-Pro-mid-1	10	18	4	2022	Fig 5D
UFO-Pro-mid-1	10	19	5	2022	Fig 5D
UFO-Pro-mid-1	10	20	5	2022	Fig 5D
UFO-Pro-mid-1	10	21	5	2022	Fig 5D
UFO-Pro-mid-1	10	22	4	2022	Fig 5D
UFO-Pro-mid-1	11	1	5	2022	Fig 5D
UFO-Pro-mid-1	11	2	4	2022	Fig 5D
UFO-Pro-mid-1	11	3	5	2022	Fig 5D
UFO-Pro-mid-1	11	4	4	2022	Fig 5D
UFO-Pro-mid-1	11	5	4	2022	Fig 5D
UFO-Pro-mid-1	11	6	4	2022	Fig 5D
UFO-Pro-mid-1	11	7	4	2022	Fig 5D
UFO-Pro-mid-1	11	8	4	2022	Fig 5D
UFO-Pro-mid-1	11	9	3	2022	Fig 5D
UFO-Pro-mid-1	11	10	4	2022	Fig 5D
UFO-Pro-mid-1	11	11	4	2022	Fig 5D
UFO-Pro-mid-1	11	12	4	2022	Fig 5D
UFO-Pro-mid-1	11	13	4	2022	Fig 5D
UFO-Pro-mid-1	11	14	5	2022	Fig 5D
UFO-Pro-mid-1	12	1	5	2022	Fig 5D
UFO-Pro-mid-1	12	2	5	2022	Fig 5D
UFO-Pro-mid-1	12	3	4	2022	Fig 5D
UFO-Pro-mid-1	12	4	4	2022	Fig 5D
UFO-Pro-mid-1	12	5	4	2022	Fig 5D
UFO-Pro-mid-1	12	6	4	2022	Fig 5D
UFO-Pro-mid-1	12	7	4	2022	Fig 5D
UFO-Pro-mid-1	12	8	4	2022	Fig 5D
UFO-Pro-mid-1	12	9	4	2022	Fig 5D
UFO-Pro-mid-1	12	10	4	2022	Fig 5D
UFO-Pro-mid-1	12	11	4	2022	Fig 5D
UFO-Pro-mid-1	12	12	4	2022	Fig 5D
UFO-Pro-mid-1	12	13	4	2022	Fig 5D
UFO-Pro-mid-1	12	14	4	2022	Fig 5D
UFO-Pro-mid-1	12	15	4	2022	Fig 5D
UFO-Pro-mid-1	13	1	5	2022	Fig 5D
UFO-Pro-mid-1	13	2	4	2022	Fig 5D
UFO-Pro-mid-1	13	3	3	2022	Fig 5D
UFO-Pro-mid-1	13	4	4	2022	Fig 5D
UFO-Pro-mid-1	13	5	4	2022	Fig 5D
UFO-Pro-mid-1	13	6	4	2022	Fig 5D
UFO-Pro-mid-1	13	7	4	2022	Fig 5D
UFO-Pro-mid-1	13	8	4	2022	Fig 5D
UFO-Pro-mid-1	13	9	5	2022	Fig 5D
UFO-Pro-mid-1	13	10	4	2022	Fig 5D
UFO-Pro-mid-1	13	11	4	2022	Fig 5D
UFO-Pro-mid-1	13	12	4	2022	Fig 5D
UFO-Pro-mid-1	13	13	4	2022	Fig 5D
UFO-Pro-mid-1	13	14	5	2022	Fig 5D
UFO-Pro-mid-1	13	15	4	2022	Fig 5D
UFO-Pro-mid-1	13	16	5	2022	Fig 5D
UFO-Pro-mid-1	14	1	5	2022	Fig 5D
UFO-Pro-mid-1	14	2	4	2022	Fig 5D
UFO-Pro-mid-1	14	3	5	2022	Fig 5D
UFO-Pro-mid-1	14	4	4	2022	Fig 5D
UFO-Pro-mid-1	14	5	4	2022	Fig 5D
UFO-Pro-mid-1	14	6	4	2022	Fig 5D
UFO-Pro-mid-1	14	7	4	2022	Fig 5D
UFO-Pro-mid-1	14	8	4	2022	Fig 5D
UFO-Pro-mid-1	14	9	4	2022	Fig 5D
UFO-Pro-mid-1	14	10	4	2022	Fig 5D
UFO-Pro-mid-1	14	11	4	2022	Fig 5D
UFO-Pro-mid-1	14	12	4	2022	Fig 5D
UFO-Pro-mid-1	14	13	5	2022	Fig 5D
UFO-Pro-mid-1	14	14	5	2022	Fig 5D
UFO-Pro-mid-1	15	1	4	2022	Fig 5D
UFO-Pro-mid-1	15	2	5	2022	Fig 5D
UFO-Pro-mid-1	15	3	5	2022	Fig 5D
UFO-Pro-mid-1	15	4	3	2022	Fig 5D
UFO-Pro-mid-1	15	5	4	2022	Fig 5D
UFO-Pro-mid-1	15	6	4	2022	Fig 5D
UFO-Pro-mid-1	15	7	4	2022	Fig 5D
UFO-Pro-mid-1	15	8	4	2022	Fig 5D
UFO-Pro-mid-1	15	9	4	2022	Fig 5D
UFO-Pro-mid-1	15	10	4	2022	Fig 5D
UFO-Pro-mid-1	15	11	4	2022	Fig 5D
UFO-Pro-mid-1	15	12	4	2022	Fig 5D
UFO-Pro-mid-1	15	13	4	2022	Fig 5D
UFO-Pro-mid-1	15	14	4	2022	Fig 5D
UFO-Pro-mid-1	15	15	4	2022	Fig 5D
UFO-Pro-mid-1	15	16	4	2022	Fig 5D
UFO-Pro-mid-1	15	17	4	2022	Fig 5D
UFO-Pro-mid-1	15	18	4	2022	Fig 5D
UFO-Pro-mid-1	15	19	5	2022	Fig 5D
UFO-Pro-mid-1	15	20	5	2022	Fig 5D
UFO-Pro-mid-1	15	21	5	2022	Fig 5D
UFO-Pro-mid-1	16	1	4	2022	Fig 5D
UFO-Pro-mid-1	16	2	5	2022	Fig 5D
UFO-Pro-mid-1	16	3	4	2022	Fig 5D
UFO-Pro-mid-1	16	4	4	2022	Fig 5D
UFO-Pro-mid-1	16	5	4	2022	Fig 5D
UFO-Pro-mid-1	16	6	4	2022	Fig 5D
UFO-Pro-mid-1	16	7	4	2022	Fig 5D
UFO-Pro-mid-1	16	8	4	2022	Fig 5D
UFO-Pro-mid-1	16	9	4	2022	Fig 5D
UFO-Pro-mid-1	16	10	4	2022	Fig 5D
UFO-Pro-mid-1	16	11	4	2022	Fig 5D
UFO-Pro-mid-1	16	12	4	2022	Fig 5D
UFO-Pro-mid-1	16	13	4	2022	Fig 5D
UFO-Pro-mid-1	16	14	4	2022	Fig 5D
UFO-Pro-mid-1	16	15	4	2022	Fig 5D
UFO-Pro-mid-1	16	16	4	2022	Fig 5D
UFO-Pro-mid-1	16	17	4	2022	Fig 5D
UFO-Pro-mid-1	16	18	4	2022	Fig 5D
UFO-Pro-mid-1	16	19	5	2022	Fig 5D
UFO-Pro-mid-1	16	20	5	2022	Fig 5D
UFO-Pro-mid-1	16	21	4	2022	Fig 5D
UFO-Pro-mid-1	16	22	4	2022	Fig 5D
UFO-Pro-mid-1	16	23	4	2022	Fig 5D
UFO-Pro-mid-1	16	15	4	2022	Fig 5D
UFO-Pro-mid-1	17	1	5	2022	Fig 5D
UFO-Pro-mid-1	17	2	4	2022	Fig 5D
UFO-Pro-mid-1	17	3	4	2022	Fig 5D
UFO-Pro-mid-1	17	4	4	2022	Fig 5D
UFO-Pro-mid-1	17	5	4	2022	Fig 5D
UFO-Pro-mid-1	17	6	4	2022	Fig 5D
UFO-Pro-mid-1	17	7	4	2022	Fig 5D
UFO-Pro-mid-1	17	8	4	2022	Fig 5D
UFO-Pro-mid-1	17	9	4	2022	Fig 5D
UFO-Pro-mid-1	17	10	4	2022	Fig 5D
UFO-Pro-mid-1	17	11	4	2022	Fig 5D
UFO-Pro-mid-1	17	12	4	2022	Fig 5D
UFO-Pro-mid-1	17	13	4	2022	Fig 5D
UFO-Pro-mid-1	17	14	5	2022	Fig 5D
UFO-Pro-mid-1	17	15	4	2022	Fig 5D
UFO-Pro-mid-1	18	1	5	2022	Fig 5D
UFO-Pro-mid-1	18	2	4	2022	Fig 5D
UFO-Pro-mid-1	18	3	5	2022	Fig 5D
UFO-Pro-mid-1	18	4	4	2022	Fig 5D
UFO-Pro-mid-1	18	5	4	2022	Fig 5D
UFO-Pro-mid-1	18	6	5	2022	Fig 5D
UFO-Pro-mid-1	18	7	4	2022	Fig 5D
UFO-Pro-mid-1	18	8	4	2022	Fig 5D
UFO-Pro-mid-1	18	9	4	2022	Fig 5D
UFO-Pro-mid-1	18	10	5	2022	Fig 5D
UFO-Pro-mid-1	18	11	4	2022	Fig 5D
UFO-Pro-mid-1	18	12	4	2022	Fig 5D
UFO-Pro-mid-1	18	13	4	2022	Fig 5D
UFO-Pro-mid-1	18	14	4	2022	Fig 5D
UFO-Pro-mid-1	18	15	4	2022	Fig 5D
UFO-Pro-mid-1	18	16	4	2022	Fig 5D
UFO-Pro-mid-1	18	17	4	2022	Fig 5D
UFO-Pro-mid-1	18	18	5	2022	Fig 5D
UFO-Pro-mid-1	18	19	4	2022	Fig 5D
UFO-Pro-mid-1	18	20	4	2022	Fig 5D
UFO-Pro-mid-1	18	21	4	2022	Fig 5D
UFO-Pro-mid-1	18	22	4	2022	Fig 5D
UFO-Pro-mid-1	19	1	5	2022	Fig 5D
UFO-Pro-mid-1	19	2	4	2022	Fig 5D
UFO-Pro-mid-1	19	3	4	2022	Fig 5D
UFO-Pro-mid-1	19	4	4	2022	Fig 5D
UFO-Pro-mid-1	19	5	4	2022	Fig 5D
UFO-Pro-mid-1	19	6	4	2022	Fig 5D
UFO-Pro-mid-1	19	7	4	2022	Fig 5D
UFO-Pro-mid-1	19	8	4	2022	Fig 5D
UFO-Pro-mid-1	19	9	4	2022	Fig 5D
UFO-Pro-mid-1	19	10	4	2022	Fig 5D
UFO-Pro-mid-1	19	11	4	2022	Fig 5D
UFO-Pro-mid-1	19	12	4	2022	Fig 5D
UFO-Pro-mid-1	19	13	4	2022	Fig 5D
UFO-Pro-mid-1	19	14	4	2022	Fig 5D
UFO-Pro-mid-1	19	15	4	2022	Fig 5D
UFO-Pro-mid-1	20	1	4	2022	Fig 5D
UFO-Pro-mid-1	20	2	4	2022	Fig 5D
UFO-Pro-mid-1	20	3	4	2022	Fig 5D
UFO-Pro-mid-1	20	5	4	2022	Fig 5D
UFO-Pro-mid-1	20	6	4	2022	Fig 5D
UFO-Pro-mid-1	20	7	4	2022	Fig 5D
UFO-Pro-mid-1	20	8	4	2022	Fig 5D
UFO-Pro-mid-1	20	9	4	2022	Fig 5D
UFO-Pro-mid-1	20	10	4	2022	Fig 5D
UFO-Pro-mid-1	20	11	4	2022	Fig 5D
UFO-Pro-mid-1	20	12	4	2022	Fig 5D
UFO-Pro-mid-1	20	13	4	2022	Fig 5D
UFO-Pro-mid-1	20	14	4	2022	Fig 5D
UFO-Pro-mid-1	20	15	4	2022	Fig 5D
UFO-Pro-mid-1	20	16	4	2022	Fig 5D
UFO-Pro-mid-1	21	1	5	2022	Fig 5D
UFO-Pro-mid-1	21	2	3	2022	Fig 5D
UFO-Pro-mid-1	21	3	4	2022	Fig 5D
UFO-Pro-mid-1	21	4	4	2022	Fig 5D
UFO-Pro-mid-1	21	5	4	2022	Fig 5D
UFO-Pro-mid-1	21	6	4	2022	Fig 5D
UFO-Pro-mid-1	21	7	4	2022	Fig 5D
UFO-Pro-mid-1	21	8	4	2022	Fig 5D
UFO-Pro-mid-1	21	9	4	2022	Fig 5D
UFO-Pro-mid-1	21	10	5	2022	Fig 5D
UFO-Pro-mid-1	21	11	4	2022	Fig 5D
UFO-Pro-mid-1	21	12	4	2022	Fig 5D
UFO-Pro-mid-1	21	13	4	2022	Fig 5D
UFO-Pro-mid-1	21	14	5	2022	Fig 5D
UFO-Pro-mid-1	21	15	5	2022	Fig 5D
UFO-Pro-mid-1	21	16	4	2022	Fig 5D
UFO-Pro-mid-1	21	17	4	2022	Fig 5D
UFO-Pro-mid-1	21	18	5	2022	Fig 5D
UFO-Pro-mid-1	22	1	4	2022	Fig 5D
UFO-Pro-mid-1	22	2	4	2022	Fig 5D
UFO-Pro-mid-1	22	3	4	2022	Fig 5D
UFO-Pro-mid-1	22	4	5	2022	Fig 5D
UFO-Pro-mid-1	22	5	4	2022	Fig 5D
UFO-Pro-mid-1	22	6	4	2022	Fig 5D
UFO-Pro-mid-1	22	7	4	2022	Fig 5D
UFO-Pro-mid-1	22	8	4	2022	Fig 5D
UFO-Pro-mid-1	22	9	4	2022	Fig 5D
UFO-Pro-mid-1	22	10	4	2022	Fig 5D
UFO-Pro-mid-1	22	11	4	2022	Fig 5D
UFO-Pro-mid-1	22	12	4	2022	Fig 5D
UFO-Pro-mid-1	22	13	4	2022	Fig 5D
UFO-Pro-mid-1	22	14	4	2022	Fig 5D
UFO-Pro-mid-1	22	15	4	2022	Fig 5D
UFO-Pro-mid-1	23	2	4	2022	Fig 5D
UFO-Pro-mid-1	23	3	4	2022	Fig 5D
UFO-Pro-mid-1	23	4	4	2022	Fig 5D
UFO-Pro-mid-1	23	5	4	2022	Fig 5D
UFO-Pro-mid-1	23	6	4	2022	Fig 5D
UFO-Pro-mid-1	23	7	4	2022	Fig 5D
UFO-Pro-mid-1	24	1	5	2022	Fig 5D
UFO-Pro-mid-1	24	2	5	2022	Fig 5D
UFO-Pro-mid-1	24	3	4	2022	Fig 5D
UFO-Pro-mid-1	24	4	4	2022	Fig 5D
UFO-Pro-mid-1	24	5	4	2022	Fig 5D
UFO-Pro-mid-1	24	6	4	2022	Fig 5D
UFO-Pro-mid-1	24	7	4	2022	Fig 5D
UFO-Pro-mid-1	24	8	4	2022	Fig 5D
UFO-Pro-mid-1	24	9	4	2022	Fig 5D
UFO-Pro-mid-1	24	10	4	2022	Fig 5D
UFO-Pro-mid-1	24	11	4	2022	Fig 5D
UFO-Pro-mid-1	24	12	4	2022	Fig 5D
UFO-Pro-mid-1	24	13	5	2022	Fig 5D
UFO-Pro-mid-1	24	14	4	2022	Fig 5D
UFO-Pro-mid-1	24	15	4	2022	Fig 5D
UFO-Pro-mid-1	25	1	4	2022	Fig 5D
UFO-Pro-mid-1	25	2	3	2022	Fig 5D
UFO-Pro-mid-1	25	4	4	2022	Fig 5D
UFO-Pro-mid-1	25	5	4	2022	Fig 5D
UFO-Pro-mid-1	25	6	4	2022	Fig 5D
UFO-Pro-mid-1	25	7	4	2022	Fig 5D
UFO-Pro-mid-1	25	8	4	2022	Fig 5D
UFO-Pro-mid-1	25	9	4	2022	Fig 5D
UFO-Pro-mid-1	25	10	4	2022	Fig 5D
UFO-Pro-mid-1	25	11	4	2022	Fig 5D
UFO-Pro-mid-1	25	12	4	2022	Fig 5D
UFO-Pro-mid-1	25	13	4	2022	Fig 5D
UFO-Pro-mid-1	25	14	5	2022	Fig 5D
UFO-Pro-mid-1	25	15	4	2022	Fig 5D
UFO-Pro-mid-1	25	16	4	2022	Fig 5D
UFO-Pro-mid-1	25	17	4	2022	Fig 5D
UFO-Pro-mid-1	25	18	4	2022	Fig 5D
UFO-Pro-mid-1	25	19	4	2022	Fig 5D
UFO-Pro-mid-1	25	20	5	2022	Fig 5D
UFO-Pro-mid-1	25	21	4	2022	Fig 5D
UFO-Pro-mid-1	25	22	4	2022	Fig 5D
UFO-Pro-mid-1	26	1	4	2022	Fig 5D
UFO-Pro-mid-1	26	2	4	2022	Fig 5D
UFO-Pro-mid-1	26	5	4	2022	Fig 5D
UFO-Pro-mid-1	26	6	4	2022	Fig 5D
UFO-Pro-mid-1	26	7	4	2022	Fig 5D
UFO-Pro-mid-1	26	8	4	2022	Fig 5D
UFO-Pro-mid-1	26	9	4	2022	Fig 5D
UFO-Pro-mid-1	26	10	4	2022	Fig 5D
UFO-Pro-mid-1	26	11	4	2022	Fig 5D
UFO-Pro-mid-1	26	12	4	2022	Fig 5D
UFO-Pro-mid-1	26	13	4	2022	Fig 5D
UFO-Pro-mid-1	26	14	4	2022	Fig 5D
UFO-Pro-mid-1	26	15	4	2022	Fig 5D
UFO-Pro-mid-1	26	16	4	2022	Fig 5D
UFO-Pro-mid-1	26	17	4	2022	Fig 5D
UFO-Pro-mid-1	27	1	5	2022	Fig 5D
UFO-Pro-mid-1	27	2	4	2022	Fig 5D
UFO-Pro-mid-1	27	3	5	2022	Fig 5D
UFO-Pro-mid-1	27	4	4	2022	Fig 5D
UFO-Pro-mid-1	27	5	4	2022	Fig 5D
UFO-Pro-mid-1	27	6	5	2022	Fig 5D
UFO-Pro-mid-1	27	7	4	2022	Fig 5D
UFO-Pro-mid-1	27	8	4	2022	Fig 5D
UFO-Pro-mid-1	27	9	5	2022	Fig 5D
UFO-Pro-mid-1	27	10	4	2022	Fig 5D
UFO-Pro-mid-1	27	11	4	2022	Fig 5D
UFO-Pro-mid-1	27	12	4	2022	Fig 5D
UFO-Pro-mid-1	27	13	4	2022	Fig 5D
UFO-Pro-mid-1	27	14	5	2022	Fig 5D
UFO-Pro-mid-1	27	15	5	2022	Fig 5D
UFO-Pro-mid-1	27	16	4	2022	Fig 5D
UFO-Pro-mid-1	27	17	4	2022	Fig 5D
UFO-Pro-mid-1	27	18	5	2022	Fig 5D
UFO-Pro-mid-1	27	19	4	2022	Fig 5D
UFO-Pro-mid-1	27	20	4	2022	Fig 5D
UFO-Pro-mid-1	27	21	4	2022	Fig 5D
UFO-Pro-mid-1	28	3	4	2022	Fig 5D
UFO-Pro-mid-1	28	4	4	2022	Fig 5D
UFO-Pro-mid-1	28	5	4	2022	Fig 5D
UFO-Pro-mid-1	28	6	4	2022	Fig 5D
UFO-Pro-mid-1	28	7	3	2022	Fig 5D
UFO-Pro-mid-1	28	8	4	2022	Fig 5D
UFO-Pro-mid-1	28	9	4	2022	Fig 5D
UFO-Pro-mid-1	28	10	4	2022	Fig 5D
UFO-Pro-mid-1	28	11	4	2022	Fig 5D
UFO-Pro-mid-1	28	12	4	2022	Fig 5D
UFO-Pro-mid-1	28	13	4	2022	Fig 5D
UFO-Pro-mid-1	28	14	5	2022	Fig 5D
UFO-Pro-mid-1	28	15	4	2022	Fig 5D
UFO-Pro-mid-1	28	16	4	2022	Fig 5D
UFO-Pro-mid-1	28	17	4	2022	Fig 5D
UFO-Pro-mid-1	28	18	4	2022	Fig 5D
UFO-Pro-mid-1	28	19	4	2022	Fig 5D
UFO-Pro-mid-1	28	20	4	2022	Fig 5D
UFO-Pro-mid-1	28	21	4	2022	Fig 5D
UFO-Pro-mid-1	28	22	4	2022	Fig 5D
UFO-Pro-mid-1	28	23	3	2022	Fig 5D
UFO-Pro-mid-1	28	24	4	2022	Fig 5D
UFO-Pro-mid-1	28	25	4	2022	Fig 5D
UFO-Pro-mid-1	28	26	4	2022	Fig 5D
UFO-Pro-mid-1	28	27	4	2022	Fig 5D
UFO-Pro-mid-1	28	28	4	2022	Fig 5D
UFO-Pro-mid-1	29	2	4	2022	Fig 5D
UFO-Pro-mid-1	29	3	4	2022	Fig 5D
UFO-Pro-mid-1	29	4	4	2022	Fig 5D
UFO-Pro-mid-1	29	5	4	2022	Fig 5D
UFO-Pro-mid-1	29	6	4	2022	Fig 5D
UFO-Pro-mid-1	29	7	4	2022	Fig 5D
UFO-Pro-mid-1	29	8	4	2022	Fig 5D
UFO-Pro-mid-1	29	9	4	2022	Fig 5D
UFO-Pro-mid-1	29	10	4	2022	Fig 5D
UFO-Pro-mid-1	29	11	4	2022	Fig 5D
UFO-Pro-mid-1	29	12	4	2022	Fig 5D
UFO-Pro-mid-1	29	13	4	2022	Fig 5D
UFO-Pro-mid-1	29	14	4	2022	Fig 5D
UFO-Pro-mid-1	29	15	4	2022	Fig 5D
UFO-Pro-mid-1	29	16	4	2022	Fig 5D
UFO-Pro-mid-1	29	17	4	2022	Fig 5D
UFO-Pro-mid-1	29	18	4	2022	Fig 5D
UFO-Pro-mid-1	29	19	5	2022	Fig 5D
UFO-Pro-mid-1	29	20	4	2022	Fig 5D
UFO-Pro-mid-1	29	21	4	2022	Fig 5D
UFO-Pro-mid-1	29	22	4	2022	Fig 5D
UFO-Pro-mid-1	29	25	4	2022	Fig 5D
UFO-Pro-mid-1	29	26	4	2022	Fig 5D
UFO-Pro-mid-1	29	27	4	2022	Fig 5D
UFO-Pro-mid-1	29	28	4	2022	Fig 5D
UFO-Pro-mid-1	29	29	5	2022	Fig 5D
UFO-Pro-mid-1	30	1	4	2022	Fig 5D
UFO-Pro-mid-1	30	2	4	2022	Fig 5D
UFO-Pro-mid-1	30	3	4	2022	Fig 5D
UFO-Pro-mid-1	30	7	4	2022	Fig 5D
UFO-Pro-mid-1	30	8	4	2022	Fig 5D
UFO-Pro-mid-1	30	9	4	2022	Fig 5D
UFO-Pro-mid-1	30	10	4	2022	Fig 5D
UFO-Pro-mid-1	30	11	4	2022	Fig 5D
UFO-Pro-mid-1	30	12	4	2022	Fig 5D
UFO-Pro-mid-1	30	13	4	2022	Fig 5D
UFO-Pro-mid-1	30	14	4	2022	Fig 5D
UFO-Pro-mid-1	30	15	4	2022	Fig 5D
UFO-Pro-mid-1	30	16	4	2022	Fig 5D
UFO-Pro-mid-1	30	17	4	2022	Fig 5D
UFO-Pro-mid-1	30	18	4	2022	Fig 5D
UFO-Pro-mid-1	31	1	4	2022	Fig 5D
UFO-Pro-mid-1	31	2	3	2022	Fig 5D
UFO-Pro-mid-1	31	3	4	2022	Fig 5D
UFO-Pro-mid-1	31	4	4	2022	Fig 5D
UFO-Pro-mid-1	31	5	4	2022	Fig 5D
UFO-Pro-mid-1	31	6	4	2022	Fig 5D
UFO-Pro-mid-1	31	7	4	2022	Fig 5D
UFO-Pro-mid-1	31	8	3	2022	Fig 5D
UFO-Pro-mid-1	31	9	4	2022	Fig 5D
UFO-Pro-mid-1	31	10	4	2022	Fig 5D
UFO-Pro-mid-1	31	11	4	2022	Fig 5D
UFO-Pro-mid-1	32	1	4	2022	Fig 5D
UFO-Pro-mid-1	32	2	4	2022	Fig 5D
UFO-Pro-mid-1	32	3	4	2022	Fig 5D
UFO-Pro-mid-1	32	4	4	2022	Fig 5D
UFO-Pro-mid-1	32	5	4	2022	Fig 5D
UFO-Pro-mid-1	32	6	4	2022	Fig 5D
UFO-Pro-mid-1	32	7	4	2022	Fig 5D
UFO-Pro-mid-1	32	8	4	2022	Fig 5D
UFO-Pro-mid-1	32	9	4	2022	Fig 5D
UFO-Pro-mid-1	32	10	4	2022	Fig 5D
UFO-Pro-mid-1	32	11	4	2022	Fig 5D
UFO-Pro-mid-1	32	12	4	2022	Fig 5D
UFO-Pro-mid-1	32	13	4	2022	Fig 5D
UFO-Pro-mid-1	32	14	4	2022	Fig 5D
UFO-Pro-mid-1	32	15	4	2022	Fig 5D
UFO-Pro-mid-1	33	1	5	2022	Fig 5D
UFO-Pro-mid-1	33	2	5	2022	Fig 5D
UFO-Pro-mid-1	33	3	4	2022	Fig 5D
UFO-Pro-mid-1	33	4	4	2022	Fig 5D
UFO-Pro-mid-1	33	5	4	2022	Fig 5D
UFO-Pro-mid-1	33	6	4	2022	Fig 5D
UFO-Pro-mid-1	33	7	3	2022	Fig 5D
UFO-Pro-mid-1	33	8	4	2022	Fig 5D
UFO-Pro-mid-1	33	9	5	2022	Fig 5D
UFO-Pro-mid-1	33	10	4	2022	Fig 5D
UFO-Pro-mid-1	33	11	5	2022	Fig 5D
UFO-Pro-mid-1	33	12	4	2022	Fig 5D
UFO-Pro-mid-1	33	13	4	2022	Fig 5D
UFO-Pro-mid-1	33	14	4	2022	Fig 5D
UFO-Pro-mid-1	33	15	4	2022	Fig 5D
UFO-Pro-mid-1	34	1	4	2022	Fig 5D
UFO-Pro-mid-1	34	2	4	2022	Fig 5D
UFO-Pro-mid-1	34	3	3	2022	Fig 5D
UFO-Pro-mid-1	34	4	4	2022	Fig 5D
UFO-Pro-mid-1	34	5	4	2022	Fig 5D
UFO-Pro-mid-1	34	6	4	2022	Fig 5D
UFO-Pro-mid-1	34	7	4	2022	Fig 5D
UFO-Pro-mid-1	34	8	4	2022	Fig 5D
UFO-Pro-mid-1	34	9	5	2022	Fig 5D
UFO-Pro-mid-1	34	10	4	2022	Fig 5D
UFO-Pro-mid-1	34	11	4	2022	Fig 5D
UFO-Pro-mid-1	34	12	4	2022	Fig 5D
UFO-Pro-mid-1	34	13	4	2022	Fig 5D
UFO-Pro-mid-1	34	14	4	2022	Fig 5D
UFO-Pro-mid-1	34	15	4	2022	Fig 5D
UFO-Pro-mid-1	35	1	4	2022	Fig 5D
UFO-Pro-mid-1	35	2	4	2022	Fig 5D
UFO-Pro-mid-1	35	3	4	2022	Fig 5D
UFO-Pro-mid-1	35	4	4	2022	Fig 5D
UFO-Pro-mid-1	35	5	4	2022	Fig 5D
UFO-Pro-mid-1	35	6	4	2022	Fig 5D
UFO-Pro-mid-1	35	7	4	2022	Fig 5D
UFO-Pro-mid-1	35	8	4	2022	Fig 5D
UFO-Pro-mid-1	35	9	4	2022	Fig 5D
UFO-Pro-mid-1	35	10	4	2022	Fig 5D
UFO-Pro-mid-1	35	11	4	2022	Fig 5D
UFO-Pro-mid-1	36	1	5	2022	Fig 5D
UFO-Pro-mid-1	36	2	4	2022	Fig 5D
UFO-Pro-mid-1	36	3	4	2022	Fig 5D
UFO-Pro-mid-1	36	4	4	2022	Fig 5D
UFO-Pro-mid-1	36	5	4	2022	Fig 5D
UFO-Pro-mid-1	36	6	4	2022	Fig 5D
UFO-Pro-mid-1	36	7	4	2022	Fig 5D
UFO-Pro-mid-1	36	8	4	2022	Fig 5D
UFO-Pro-mid-1	36	9	4	2022	Fig 5D
UFO-Pro-mid-1	36	10	4	2022	Fig 5D
UFO-Pro-mid-1	36	11	4	2022	Fig 5D
UFO-Pro-mid-1	36	12	4	2022	Fig 5D
UFO-Pro-mid-1	36	13	4	2022	Fig 5D
UFO-Pro-mid-1	36	14	4	2022	Fig 5D
UFO-Pro-mid-1	36	15	4	2022	Fig 5D
UFO-Pro-mid-1	37	1	4	2022	Fig 5D
UFO-Pro-mid-1	37	2	4	2022	Fig 5D
UFO-Pro-mid-1	37	3	4	2022	Fig 5D
UFO-Pro-mid-1	37	4	4	2022	Fig 5D
UFO-Pro-mid-1	37	5	4	2022	Fig 5D
UFO-Pro-mid-1	37	6	4	2022	Fig 5D
UFO-Pro-mid-1	37	7	4	2022	Fig 5D
UFO-Pro-mid-1	37	8	4	2022	Fig 5D
UFO-Pro-mid-1	37	9	4	2022	Fig 5D
UFO-Pro-mid-1	37	10	4	2022	Fig 5D
UFO-Pro-mid-1	37	11	4	2022	Fig 5D
UFO-Pro-mid-1	37	12	4	2022	Fig 5D
UFO-Pro-mid-1	37	13	4	2022	Fig 5D
UFO-Pro-mid-1	37	14	4	2022	Fig 5D
UFO-Pro-mid-1	37	15	4	2022	Fig 5D
UFO-Pro-mid-1	37	16	4	2022	Fig 5D
UFO-Pro-mid-1	38	1	4	2022	Fig 5D
UFO-Pro-mid-1	38	2	5	2022	Fig 5D
UFO-Pro-mid-1	38	3	4	2022	Fig 5D
UFO-Pro-mid-1	38	4	5	2022	Fig 5D
UFO-Pro-mid-1	38	5	4	2022	Fig 5D
UFO-Pro-mid-1	38	6	4	2022	Fig 5D
UFO-Pro-mid-1	38	7	4	2022	Fig 5D
UFO-Pro-mid-1	38	8	5	2022	Fig 5D
UFO-Pro-mid-1	38	9	5	2022	Fig 5D
UFO-Pro-mid-1	38	10	4	2022	Fig 5D
UFO-Pro-mid-1	38	11	4	2022	Fig 5D
UFO-Pro-mid-1	38	12	4	2022	Fig 5D
UFO-Pro-mid-1	38	13	4	2022	Fig 5D
UFO-Pro-mid-1	38	14	4	2022	Fig 5D
UFO-Pro-mid-1	39	1	4	2022	Fig 5D
UFO-Pro-mid-1	39	2	5	2022	Fig 5D
UFO-Pro-mid-1	39	3	5	2022	Fig 5D
UFO-Pro-mid-1	39	4	4	2022	Fig 5D
UFO-Pro-mid-1	39	5	4	2022	Fig 5D
UFO-Pro-mid-1	39	6	4	2022	Fig 5D
UFO-Pro-mid-1	39	7	4	2022	Fig 5D
UFO-Pro-mid-1	39	8	4	2022	Fig 5D
UFO-Pro-mid-1	39	9	4	2022	Fig 5D
UFO-Pro-mid-1	39	10	4	2022	Fig 5D
UFO-Pro-mid-1	39	11	5	2022	Fig 5D
UFO-Pro-mid-1	39	12	4	2022	Fig 5D
UFO-Pro-mid-1	39	13	4	2022	Fig 5D
UFO-Pro-mid-1	39	14	4	2022	Fig 5D
UFO-Pro-mid-1	39	15	4	2022	Fig 5D
UFO-Pro-mid-1	40	1	5	2022	Fig 5D
UFO-Pro-mid-1	40	2	4	2022	Fig 5D
UFO-Pro-mid-1	40	3	4	2022	Fig 5D
UFO-Pro-mid-1	40	4	5	2022	Fig 5D
UFO-Pro-mid-1	40	5	5	2022	Fig 5D
UFO-Pro-mid-1	40	6	4	2022	Fig 5D
UFO-Pro-mid-1	40	7	3	2022	Fig 5D
UFO-Pro-mid-1	40	8	4	2022	Fig 5D
UFO-Pro-mid-1	40	9	4	2022	Fig 5D
UFO-Pro-mid-1	40	10	4	2022	Fig 5D
UFO-Pro-mid-1	40	11	4	2022	Fig 5D
UFO-Pro-mid-1	40	12	4	2022	Fig 5D
UFO-Pro-mid-1	40	13	4	2022	Fig 5D
UFO-Pro-mid-1	40	14	4	2022	Fig 5D
UFO-Pro-mid-1	41	1	5	2022	Fig 5D
UFO-Pro-mid-1	41	2	4	2022	Fig 5D
UFO-Pro-mid-1	41	3	4	2022	Fig 5D
UFO-Pro-mid-1	41	4	4	2022	Fig 5D
UFO-Pro-mid-1	41	5	4	2022	Fig 5D
UFO-Pro-mid-1	41	6	4	2022	Fig 5D
UFO-Pro-mid-1	41	7	4	2022	Fig 5D
UFO-Pro-mid-1	41	8	4	2022	Fig 5D
UFO-Pro-mid-1	41	9	4	2022	Fig 5D
UFO-Pro-mid-1	41	10	4	2022	Fig 5D
UFO-Pro-mid-1	41	11	4	2022	Fig 5D
UFO-Pro-mid-1	41	12	4	2022	Fig 5D
UFO-Pro-mid-1	41	13	4	2022	Fig 5D
UFO-Pro-mid-1	41	14	3	2022	Fig 5D
UFO-Pro-mid-1	41	15	4	2022	Fig 5D
UFO-Pro-mid-1	42	1	5	2022	Fig 5D
UFO-Pro-mid-1	42	2	5	2022	Fig 5D
UFO-Pro-mid-1	42	3	4	2022	Fig 5D
UFO-Pro-mid-1	42	4	4	2022	Fig 5D
UFO-Pro-mid-1	42	5	4	2022	Fig 5D
UFO-Pro-mid-1	42	6	4	2022	Fig 5D
UFO-Pro-mid-1	42	7	4	2022	Fig 5D
UFO-Pro-mid-1	42	8	4	2022	Fig 5D
UFO-Pro-mid-1	42	9	4	2022	Fig 5D
UFO-Pro-mid-1	42	10	4	2022	Fig 5D
UFO-Pro-mid-1	42	11	4	2022	Fig 5D
UFO-Pro-mid-1	42	12	4	2022	Fig 5D
UFO-Pro-mid-1	42	13	5	2022	Fig 5D
UFO-Pro-mid-1	42	14	4	2022	Fig 5D
UFO-Pro-mid-1	42	15	4	2022	Fig 5D
UFO-Pro-mid-1	43	1	5	2022	Fig 5D
UFO-Pro-mid-1	43	2	5	2022	Fig 5D
UFO-Pro-mid-1	43	3	4	2022	Fig 5D
UFO-Pro-mid-1	43	4	4	2022	Fig 5D
UFO-Pro-mid-1	43	5	4	2022	Fig 5D
UFO-Pro-mid-1	43	6	4	2022	Fig 5D
UFO-Pro-mid-1	43	7	4	2022	Fig 5D
UFO-Pro-mid-1	43	8	4	2022	Fig 5D
UFO-Pro-mid-1	43	9	4	2022	Fig 5D
UFO-Pro-mid-1	43	10	4	2022	Fig 5D
UFO-Pro-mid-1	44	1	4	2022	Fig 5D
UFO-Pro-mid-1	44	2	4	2022	Fig 5D
UFO-Pro-mid-1	44	3	4	2022	Fig 5D
UFO-Pro-mid-1	44	4	4	2022	Fig 5D
UFO-Pro-mid-1	44	5	4	2022	Fig 5D
UFO-Pro-mid-1	44	6	4	2022	Fig 5D
UFO-Pro-mid-1	44	7	4	2022	Fig 5D
UFO-Pro-mid-1	44	8	4	2022	Fig 5D
UFO-Pro-mid-1	44	9	4	2022	Fig 5D
UFO-Pro-mid-1	44	10	4	2022	Fig 5D
UFO-Pro-mid-1	44	11	4	2022	Fig 5D
UFO-Pro-mid-1	44	12	4	2022	Fig 5D
UFO-Pro-mid-1	44	13	4	2022	Fig 5D
UFO-Pro-mid-1	44	14	4	2022	Fig 5D
UFO-Pro-mid-1	44	15	4	2022	Fig 5D
UFO-Pro-mid-2	1	1	5	2022	Fig 5D
UFO-Pro-mid-2	1	2	4	2022	Fig 5D
UFO-Pro-mid-2	1	3	4	2022	Fig 5D
UFO-Pro-mid-2	1	4	4	2022	Fig 5D
UFO-Pro-mid-2	1	5	4	2022	Fig 5D
UFO-Pro-mid-2	1	6	4	2022	Fig 5D
UFO-Pro-mid-2	1	7	4	2022	Fig 5D
UFO-Pro-mid-2	1	8	4	2022	Fig 5D
UFO-Pro-mid-2	1	9	4	2022	Fig 5D
UFO-Pro-mid-2	1	10	4	2022	Fig 5D
UFO-Pro-mid-2	1	11	5	2022	Fig 5D
UFO-Pro-mid-2	1	12	4	2022	Fig 5D
UFO-Pro-mid-2	1	13	4	2022	Fig 5D
UFO-Pro-mid-2	1	14	4	2022	Fig 5D
UFO-Pro-mid-2	1	15	5	2022	Fig 5D
UFO-Pro-mid-2	2	1	5	2022	Fig 5D
UFO-Pro-mid-2	2	2	5	2022	Fig 5D
UFO-Pro-mid-2	2	3	4	2022	Fig 5D
UFO-Pro-mid-2	2	4	4	2022	Fig 5D
UFO-Pro-mid-2	2	5	4	2022	Fig 5D
UFO-Pro-mid-2	2	6	4	2022	Fig 5D
UFO-Pro-mid-2	2	7	4	2022	Fig 5D
UFO-Pro-mid-2	2	8	4	2022	Fig 5D
UFO-Pro-mid-2	2	9	4	2022	Fig 5D
UFO-Pro-mid-2	2	10	4	2022	Fig 5D
UFO-Pro-mid-2	2	11	4	2022	Fig 5D
UFO-Pro-mid-2	2	12	4	2022	Fig 5D
UFO-Pro-mid-2	2	13	4	2022	Fig 5D
UFO-Pro-mid-2	2	14	5	2022	Fig 5D
UFO-Pro-mid-2	2	15	4	2022	Fig 5D
UFO-Pro-mid-2	3	1	3	2022	Fig 5D
UFO-Pro-mid-2	3	2	4	2022	Fig 5D
UFO-Pro-mid-2	3	3	4	2022	Fig 5D
UFO-Pro-mid-2	3	5	4	2022	Fig 5D
UFO-Pro-mid-2	3	6	4	2022	Fig 5D
UFO-Pro-mid-2	3	7	4	2022	Fig 5D
UFO-Pro-mid-2	3	8	4	2022	Fig 5D
UFO-Pro-mid-2	3	9	4	2022	Fig 5D
UFO-Pro-mid-2	3	10	4	2022	Fig 5D
UFO-Pro-mid-2	3	11	4	2022	Fig 5D
UFO-Pro-mid-2	3	12	4	2022	Fig 5D
UFO-Pro-mid-2	3	13	4	2022	Fig 5D
UFO-Pro-mid-2	3	14	4	2022	Fig 5D
UFO-Pro-mid-2	3	15	5	2022	Fig 5D
UFO-Pro-mid-2	3	16	4	2022	Fig 5D
UFO-Pro-mid-2	3	17	5	2022	Fig 5D
UFO-Pro-mid-2	3	18	4	2022	Fig 5D
UFO-Pro-mid-2	3	19	5	2022	Fig 5D
UFO-Pro-mid-2	4	1	4	2022	Fig 5D
UFO-Pro-mid-2	4	2	4	2022	Fig 5D
UFO-Pro-mid-2	4	3	4	2022	Fig 5D
UFO-Pro-mid-2	4	4	4	2022	Fig 5D
UFO-Pro-mid-2	4	5	4	2022	Fig 5D
UFO-Pro-mid-2	4	6	4	2022	Fig 5D
UFO-Pro-mid-2	4	7	4	2022	Fig 5D
UFO-Pro-mid-2	4	8	4	2022	Fig 5D
UFO-Pro-mid-2	4	9	4	2022	Fig 5D
UFO-Pro-mid-2	4	10	4	2022	Fig 5D
UFO-Pro-mid-2	4	11	4	2022	Fig 5D
UFO-Pro-mid-2	4	12	4	2022	Fig 5D
UFO-Pro-mid-2	4	13	4	2022	Fig 5D
UFO-Pro-mid-2	4	14	4	2022	Fig 5D
UFO-Pro-mid-2	4	15	4	2022	Fig 5D
UFO-Pro-mid-2	4	16	4	2022	Fig 5D
UFO-Pro-mid-2	4	17	4	2022	Fig 5D
UFO-Pro-mid-2	4	18	5	2022	Fig 5D
UFO-Pro-mid-2	4	19	4	2022	Fig 5D
UFO-Pro-mid-2	5	1	5	2022	Fig 5D
UFO-Pro-mid-2	5	3	4	2022	Fig 5D
UFO-Pro-mid-2	5	4	4	2022	Fig 5D
UFO-Pro-mid-2	5	5	4	2022	Fig 5D
UFO-Pro-mid-2	5	6	4	2022	Fig 5D
UFO-Pro-mid-2	5	7	4	2022	Fig 5D
UFO-Pro-mid-2	5	8	4	2022	Fig 5D
UFO-Pro-mid-2	5	9	4	2022	Fig 5D
UFO-Pro-mid-2	5	10	4	2022	Fig 5D
UFO-Pro-mid-2	5	11	5	2022	Fig 5D
UFO-Pro-mid-2	5	12	4	2022	Fig 5D
UFO-Pro-mid-2	5	13	4	2022	Fig 5D
UFO-Pro-mid-2	5	14	4	2022	Fig 5D
UFO-Pro-mid-2	5	15	4	2022	Fig 5D
UFO-Pro-mid-2	5	16	5	2022	Fig 5D
UFO-Pro-mid-2	5	17	4	2022	Fig 5D
UFO-Pro-mid-2	5	18	5	2022	Fig 5D
UFO-Pro-mid-2	6	1	5	2022	Fig 5D
UFO-Pro-mid-2	6	2	4	2022	Fig 5D
UFO-Pro-mid-2	6	3	5	2022	Fig 5D
UFO-Pro-mid-2	6	4	4	2022	Fig 5D
UFO-Pro-mid-2	6	5	4	2022	Fig 5D
UFO-Pro-mid-2	6	6	4	2022	Fig 5D
UFO-Pro-mid-2	6	7	4	2022	Fig 5D
UFO-Pro-mid-2	6	8	4	2022	Fig 5D
UFO-Pro-mid-2	6	9	4	2022	Fig 5D
UFO-Pro-mid-2	6	10	4	2022	Fig 5D
UFO-Pro-mid-2	6	11	4	2022	Fig 5D
UFO-Pro-mid-2	6	12	4	2022	Fig 5D
UFO-Pro-mid-2	6	13	4	2022	Fig 5D
UFO-Pro-mid-2	6	14	4	2022	Fig 5D
UFO-Pro-mid-2	6	15	4	2022	Fig 5D
UFO-Pro-mid-2	7	3	4	2022	Fig 5D
UFO-Pro-mid-2	7	4	4	2022	Fig 5D
UFO-Pro-mid-2	7	5	4	2022	Fig 5D
UFO-Pro-mid-2	7	6	4	2022	Fig 5D
UFO-Pro-mid-2	7	7	4	2022	Fig 5D
UFO-Pro-mid-2	7	9	4	2022	Fig 5D
UFO-Pro-mid-2	7	10	4	2022	Fig 5D
UFO-Pro-mid-2	7	11	4	2022	Fig 5D
UFO-Pro-mid-2	7	12	5	2022	Fig 5D
UFO-Pro-mid-2	7	13	4	2022	Fig 5D
UFO-Pro-mid-2	7	14	4	2022	Fig 5D
UFO-Pro-mid-2	7	15	4	2022	Fig 5D
UFO-Pro-mid-2	7	16	4	2022	Fig 5D
UFO-Pro-mid-2	7	17	4	2022	Fig 5D
UFO-Pro-mid-2	7	18	4	2022	Fig 5D
UFO-Pro-mid-2	7	19	5	2022	Fig 5D
UFO-Pro-mid-2	7	20	4	2022	Fig 5D
UFO-Pro-mid-2	7	21	4	2022	Fig 5D
UFO-Pro-mid-2	7	22	4	2022	Fig 5D
UFO-Pro-mid-2	7	23	4	2022	Fig 5D
UFO-Pro-mid-2	7	24	4	2022	Fig 5D
UFO-Pro-mid-2	7	25	4	2022	Fig 5D
UFO-Pro-mid-2	8	1	5	2022	Fig 5D
UFO-Pro-mid-2	8	2	4	2022	Fig 5D
UFO-Pro-mid-2	8	3	4	2022	Fig 5D
UFO-Pro-mid-2	8	5	4	2022	Fig 5D
UFO-Pro-mid-2	8	6	4	2022	Fig 5D
UFO-Pro-mid-2	8	7	4	2022	Fig 5D
UFO-Pro-mid-2	8	8	4	2022	Fig 5D
UFO-Pro-mid-2	8	9	4	2022	Fig 5D
UFO-Pro-mid-2	8	10	4	2022	Fig 5D
UFO-Pro-mid-2	8	11	4	2022	Fig 5D
UFO-Pro-mid-2	8	12	4	2022	Fig 5D
UFO-Pro-mid-2	8	13	4	2022	Fig 5D
UFO-Pro-mid-2	8	14	4	2022	Fig 5D
UFO-Pro-mid-2	8	15	4	2022	Fig 5D
UFO-Pro-mid-2	8	16	4	2022	Fig 5D
UFO-Pro-mid-2	9	1	4	2022	Fig 5D
UFO-Pro-mid-2	9	2	4	2022	Fig 5D
UFO-Pro-mid-2	9	3	4	2022	Fig 5D
UFO-Pro-mid-2	9	4	4	2022	Fig 5D
UFO-Pro-mid-2	9	5	4	2022	Fig 5D
UFO-Pro-mid-2	9	7	4	2022	Fig 5D
UFO-Pro-mid-2	9	8	4	2022	Fig 5D
UFO-Pro-mid-2	9	9	4	2022	Fig 5D
UFO-Pro-mid-2	9	10	4	2022	Fig 5D
UFO-Pro-mid-2	9	11	4	2022	Fig 5D
UFO-Pro-mid-2	9	12	4	2022	Fig 5D
UFO-Pro-mid-2	9	13	4	2022	Fig 5D
UFO-Pro-mid-2	9	14	4	2022	Fig 5D
UFO-Pro-mid-2	9	15	4	2022	Fig 5D
UFO-Pro-mid-2	9	16	4	2022	Fig 5D
UFO-Pro-mid-2	9	17	4	2022	Fig 5D
UFO-Pro-mid-2	9	18	4	2022	Fig 5D
UFO-Pro-mid-2	9	19	5	2022	Fig 5D
UFO-Pro-mid-2	9	20	4	2022	Fig 5D
UFO-Pro-mid-2	9	21	4	2022	Fig 5D
UFO-Pro-mid-2	9	22	4	2022	Fig 5D
UFO-Pro-mid-2	10	1	4	2022	Fig 5D
UFO-Pro-mid-2	10	2	4	2022	Fig 5D
UFO-Pro-mid-2	10	3	4	2022	Fig 5D
UFO-Pro-mid-2	10	4	4	2022	Fig 5D
UFO-Pro-mid-2	10	5	4	2022	Fig 5D
UFO-Pro-mid-2	10	6	4	2022	Fig 5D
UFO-Pro-mid-2	10	7	4	2022	Fig 5D
UFO-Pro-mid-2	10	8	4	2022	Fig 5D
UFO-Pro-mid-2	10	9	4	2022	Fig 5D
UFO-Pro-mid-2	10	10	4	2022	Fig 5D
UFO-Pro-mid-2	10	11	4	2022	Fig 5D
UFO-Pro-mid-2	10	12	4	2022	Fig 5D
UFO-Pro-mid-2	10	13	4	2022	Fig 5D
UFO-Pro-mid-2	10	14	4	2022	Fig 5D
UFO-Pro-mid-2	10	15	4	2022	Fig 5D
UFO-Pro-mid-2	10	16	4	2022	Fig 5D
UFO-Pro-mid-2	11	1	4	2022	Fig 5D
UFO-Pro-mid-2	11	2	4	2022	Fig 5D
UFO-Pro-mid-2	11	3	4	2022	Fig 5D
UFO-Pro-mid-2	11	4	4	2022	Fig 5D
UFO-Pro-mid-2	11	5	4	2022	Fig 5D
UFO-Pro-mid-2	11	6	4	2022	Fig 5D
UFO-Pro-mid-2	11	7	4	2022	Fig 5D
UFO-Pro-mid-2	11	8	4	2022	Fig 5D
UFO-Pro-mid-2	11	9	4	2022	Fig 5D
UFO-Pro-mid-2	11	10	4	2022	Fig 5D
UFO-Pro-mid-2	11	11	4	2022	Fig 5D
UFO-Pro-mid-2	11	12	4	2022	Fig 5D
UFO-Pro-mid-2	11	13	4	2022	Fig 5D
UFO-Pro-mid-2	11	14	4	2022	Fig 5D
UFO-Pro-mid-2	11	15	4	2022	Fig 5D
UFO-Pro-mid-2	12	1	5	2022	Fig 5D
UFO-Pro-mid-2	12	2	5	2022	Fig 5D
UFO-Pro-mid-2	12	3	4	2022	Fig 5D
UFO-Pro-mid-2	12	4	4	2022	Fig 5D
UFO-Pro-mid-2	12	5	4	2022	Fig 5D
UFO-Pro-mid-2	12	6	4	2022	Fig 5D
UFO-Pro-mid-2	12	7	4	2022	Fig 5D
UFO-Pro-mid-2	12	8	4	2022	Fig 5D
UFO-Pro-mid-2	12	9	4	2022	Fig 5D
UFO-Pro-mid-2	12	10	4	2022	Fig 5D
UFO-Pro-mid-2	12	11	4	2022	Fig 5D
UFO-Pro-mid-2	12	12	4	2022	Fig 5D
UFO-Pro-mid-2	13	1	5	2022	Fig 5D
UFO-Pro-mid-2	13	2	3	2022	Fig 5D
UFO-Pro-mid-2	13	3	4	2022	Fig 5D
UFO-Pro-mid-2	13	4	4	2022	Fig 5D
UFO-Pro-mid-2	13	5	4	2022	Fig 5D
UFO-Pro-mid-2	13	6	4	2022	Fig 5D
UFO-Pro-mid-2	13	7	4	2022	Fig 5D
UFO-Pro-mid-2	13	8	4	2022	Fig 5D
UFO-Pro-mid-2	13	9	4	2022	Fig 5D
UFO-Pro-mid-2	13	10	4	2022	Fig 5D
UFO-Pro-mid-2	13	11	4	2022	Fig 5D
UFO-Pro-mid-2	13	12	5	2022	Fig 5D
UFO-Pro-mid-2	13	13	4	2022	Fig 5D
UFO-Pro-mid-2	13	14	4	2022	Fig 5D
UFO-Pro-mid-2	13	15	4	2022	Fig 5D
UFO-Pro-mid-2	14	1	4	2022	Fig 5D
UFO-Pro-mid-2	14	2	4	2022	Fig 5D
UFO-Pro-mid-2	14	3	4	2022	Fig 5D
UFO-Pro-mid-2	14	4	4	2022	Fig 5D
UFO-Pro-mid-2	14	5	4	2022	Fig 5D
UFO-Pro-mid-2	14	6	3	2022	Fig 5D
UFO-Pro-mid-2	14	7	4	2022	Fig 5D
UFO-Pro-mid-2	14	8	4	2022	Fig 5D
UFO-Pro-mid-2	14	9	4	2022	Fig 5D
UFO-Pro-mid-2	14	11	5	2022	Fig 5D
UFO-Pro-mid-2	14	12	4	2022	Fig 5D
UFO-Pro-mid-2	14	13	4	2022	Fig 5D
UFO-Pro-mid-2	14	14	4	2022	Fig 5D
UFO-Pro-mid-2	14	15	4	2022	Fig 5D
UFO-Pro-mid-2	14	16	4	2022	Fig 5D
UFO-Pro-mid-2	14	17	4	2022	Fig 5D
UFO-Pro-mid-2	14	18	5	2022	Fig 5D
UFO-Pro-mid-2	14	19	4	2022	Fig 5D
UFO-Pro-mid-2	14	20	4	2022	Fig 5D
UFO-Pro-mid-2	15	1	5	2022	Fig 5D
UFO-Pro-mid-2	15	2	4	2022	Fig 5D
UFO-Pro-mid-2	15	3	5	2022	Fig 5D
UFO-Pro-mid-2	15	4	4	2022	Fig 5D
UFO-Pro-mid-2	15	5	4	2022	Fig 5D
UFO-Pro-mid-2	15	6	4	2022	Fig 5D
UFO-Pro-mid-2	15	7	5	2022	Fig 5D
UFO-Pro-mid-2	15	8	3	2022	Fig 5D
UFO-Pro-mid-2	15	9	4	2022	Fig 5D
UFO-Pro-mid-2	15	10	4	2022	Fig 5D
UFO-Pro-mid-2	15	11	4	2022	Fig 5D
UFO-Pro-mid-2	15	12	4	2022	Fig 5D
UFO-Pro-mid-2	15	13	4	2022	Fig 5D
UFO-Pro-mid-2	15	14	5	2022	Fig 5D
UFO-Pro-mid-2	15	15	5	2022	Fig 5D
UFO-Pro-mid-2	15	16	4	2022	Fig 5D
UFO-Pro-mid-2	15	17	4	2022	Fig 5D
UFO-Pro-mid-2	16	1	5	2022	Fig 5D
UFO-Pro-mid-2	16	2	4	2022	Fig 5D
UFO-Pro-mid-2	16	3	4	2022	Fig 5D
UFO-Pro-mid-2	16	4	4	2022	Fig 5D
UFO-Pro-mid-2	16	5	4	2022	Fig 5D
UFO-Pro-mid-2	16	6	4	2022	Fig 5D
UFO-Pro-mid-2	16	7	4	2022	Fig 5D
UFO-Pro-mid-2	16	8	4	2022	Fig 5D
UFO-Pro-mid-2	16	9	4	2022	Fig 5D
UFO-Pro-mid-2	16	10	4	2022	Fig 5D
UFO-Pro-mid-2	16	11	4	2022	Fig 5D
UFO-Pro-mid-2	16	12	4	2022	Fig 5D
UFO-Pro-mid-2	16	13	4	2022	Fig 5D
UFO-Pro-mid-2	16	14	5	2022	Fig 5D
UFO-Pro-mid-2	17	1	5	2022	Fig 5D
UFO-Pro-mid-2	17	2	5	2022	Fig 5D
UFO-Pro-mid-2	17	3	4	2022	Fig 5D
UFO-Pro-mid-2	17	4	4	2022	Fig 5D
UFO-Pro-mid-2	17	5	4	2022	Fig 5D
UFO-Pro-mid-2	17	6	4	2022	Fig 5D
UFO-Pro-mid-2	17	7	4	2022	Fig 5D
UFO-Pro-mid-2	17	8	4	2022	Fig 5D
UFO-Pro-mid-2	17	9	4	2022	Fig 5D
UFO-Pro-mid-2	17	10	4	2022	Fig 5D
UFO-Pro-mid-2	17	11	4	2022	Fig 5D
UFO-Pro-mid-2	17	12	4	2022	Fig 5D
UFO-Pro-mid-2	17	13	5	2022	Fig 5D
UFO-Pro-mid-2	17	14	4	2022	Fig 5D
UFO-Pro-mid-2	18	1	5	2022	Fig 5D
UFO-Pro-mid-2	18	2	5	2022	Fig 5D
UFO-Pro-mid-2	18	3	4	2022	Fig 5D
UFO-Pro-mid-2	18	4	4	2022	Fig 5D
UFO-Pro-mid-2	18	5	4	2022	Fig 5D
UFO-Pro-mid-2	18	6	4	2022	Fig 5D
UFO-Pro-mid-2	18	7	4	2022	Fig 5D
UFO-Pro-mid-2	18	8	4	2022	Fig 5D
UFO-Pro-mid-2	18	9	4	2022	Fig 5D
UFO-Pro-mid-2	18	10	4	2022	Fig 5D
UFO-Pro-mid-2	18	11	4	2022	Fig 5D
UFO-Pro-mid-2	18	12	4	2022	Fig 5D
UFO-Pro-mid-2	18	13	4	2022	Fig 5D
UFO-Pro-mid-2	18	14	4	2022	Fig 5D
UFO-Pro-mid-2	18	15	4	2022	Fig 5D
UFO-Pro-mid-2	19	1	4	2022	Fig 5D
UFO-Pro-mid-2	19	2	4	2022	Fig 5D
UFO-Pro-mid-2	19	3	4	2022	Fig 5D
UFO-Pro-mid-2	19	4	4	2022	Fig 5D
UFO-Pro-mid-2	19	5	4	2022	Fig 5D
UFO-Pro-mid-2	19	6	4	2022	Fig 5D
UFO-Pro-mid-2	19	7	4	2022	Fig 5D
UFO-Pro-mid-2	19	8	4	2022	Fig 5D
UFO-Pro-mid-2	19	9	4	2022	Fig 5D
UFO-Pro-mid-2	19	10	4	2022	Fig 5D
UFO-Pro-mid-2	19	11	4	2022	Fig 5D
UFO-Pro-mid-2	19	12	4	2022	Fig 5D
UFO-Pro-mid-2	19	13	4	2022	Fig 5D
UFO-Pro-mid-2	19	14	4	2022	Fig 5D
UFO-Pro-mid-2	19	15	4	2022	Fig 5D
UFO-Pro-mid-2	20	1	4	2022	Fig 5D
UFO-Pro-mid-2	20	2	4	2022	Fig 5D
UFO-Pro-mid-2	20	3	4	2022	Fig 5D
UFO-Pro-mid-2	20	4	4	2022	Fig 5D
UFO-Pro-mid-2	20	5	4	2022	Fig 5D
UFO-Pro-mid-2	20	6	4	2022	Fig 5D
UFO-Pro-mid-2	20	7	4	2022	Fig 5D
UFO-Pro-mid-2	20	8	4	2022	Fig 5D
UFO-Pro-mid-2	20	9	4	2022	Fig 5D
UFO-Pro-mid-2	20	10	4	2022	Fig 5D
UFO-Pro-mid-2	20	11	4	2022	Fig 5D
UFO-Pro-mid-2	20	12	4	2022	Fig 5D
UFO-Pro-mid-2	20	13	5	2022	Fig 5D
UFO-Pro-mid-2	20	14	4	2022	Fig 5D
UFO-Pro-mid-2	20	15	4	2022	Fig 5D
UFO-Pro-mid-2	21	1	5	2022	Fig 5D
UFO-Pro-mid-2	21	2	5	2022	Fig 5D
UFO-Pro-mid-2	21	3	4	2022	Fig 5D
UFO-Pro-mid-2	21	4	4	2022	Fig 5D
UFO-Pro-mid-2	21	5	4	2022	Fig 5D
UFO-Pro-mid-2	21	6	4	2022	Fig 5D
UFO-Pro-mid-2	21	7	4	2022	Fig 5D
UFO-Pro-mid-2	21	8	4	2022	Fig 5D
UFO-Pro-mid-2	21	9	4	2022	Fig 5D
UFO-Pro-mid-2	21	10	4	2022	Fig 5D
UFO-Pro-mid-2	21	11	4	2022	Fig 5D
UFO-Pro-mid-2	21	12	4	2022	Fig 5D
UFO-Pro-mid-2	21	13	4	2022	Fig 5D
UFO-Pro-mid-2	21	14	4	2022	Fig 5D
UFO-Pro-mid-2	22	1	5	2022	Fig 5D
UFO-Pro-mid-2	22	2	5	2022	Fig 5D
UFO-Pro-mid-2	22	3	5	2022	Fig 5D
UFO-Pro-mid-2	22	4	4	2022	Fig 5D
UFO-Pro-mid-2	22	5	4	2022	Fig 5D
UFO-Pro-mid-2	22	6	4	2022	Fig 5D
UFO-Pro-mid-2	22	7	4	2022	Fig 5D
UFO-Pro-mid-2	22	8	5	2022	Fig 5D
UFO-Pro-mid-2	22	9	4	2022	Fig 5D
UFO-Pro-mid-2	22	10	4	2022	Fig 5D
UFO-Pro-mid-2	22	11	4	2022	Fig 5D
[truncated: 942 more rows]
